# Supplementary material for: Network-based analysis of the sphingolipid metabolism in hypertension
Source: Front Genet. 2015 Mar 4;6:84. doi: 10.3389/fgene.2015.00084 (PMC4349157; doi:10.3389/fgene.2015.00084)
Supplement: Supplementary file 1 [file Table1.XLS]

## Sheet: Table S1a
			Di- and polymorphic SNPS
	Gene	Abbreviation	rs number	Chromosome	PositionChr	Structure	PositionPro	Value	SnpAA	Comments
	162
	Alkaline ceramidase 1	ACER1	rs76925618	19q13.3	6306857	Exon	221	Missense	A:Ile G:Met
	Alkaline ceramidase 1	ACER1	rs72981971	19q13.3	6312290	Exon	74	Missense	G:Val A:Met
	Alkaline ceramidase 1	ACER1	rs16993553	19q13.3	6333476	Exon	29	Synonymous	T:Tyr C:Tyr
	Alkaline ceramidase 2	ACER2	rs10964136	9p22.1	19434980	Exon	134	Missense	C:ala T:Val
	Lysophosphatidic acid acyltransferase, gamma1	AGPAT3	rs75532875	21q22.3	45389040	Exon	130	Synonymous	C:Pro T:Pro
	Lysophosphatidic acid acyltransferase, delta	AGPAT4	rs3734462	6q25.3	161557662	Exon	349	Synonymous	C:Ser T:Ser
	Lysophosphatidic acid acyltransferase, zeta	AGPAT6	rs72554082	8p11.21		Promotor
	Angiotensin II receptor, type 1	AGTR1	rs5186	3q24		3'UTR				Hypertension
	v-akt murine thymoma viral oncogene homolog 1	Akt1	rs1130233	14q32.3	105239894	Exon	242	Synonymous	G:Glu A:Glu
	Arylsulfatase A	ARSA	rs6151428	22q13.1	51063610	Exon	498	Missense	G:arg A:His
	Acid ceramidase	ASAH1	rs10103355	8p22	17918934	Exon	240	Missense	C:Ala T:Val
	Acid ceramidase	ASAH1	rs2472205	8p22	17924739	Exon	118	Missense	T.Asp A:Glu
	Acid ceramidase	ASAH1	rs1049874	8p22	17927327	Intron
	Acid ceramidase	ASAH1	rs1071645	8p22	17928811	Exon	95	Missense	A:Met G:Val
	Acid ceramidase	ASAH1	rs13263632	8p22	17942204	Exon	36	Missense	A:Asn G:Ser
	Neutral ceramidase	ASAH2C	rs992270	10q11.2	51970626	Exon	?	Synonymous	A:Ala G:Ala
	Neutral ceramidase	ASAH2	rs993869	10q11.2	51974607	Exon	?	Missense	?
	Neutral ceramidase	ASAH2	rs3739979	10q11.2	52002980	Exon	164	Synonymous	A:Ser C:Ser
	Neutral ceramidase	ASAH2B	rs3739968	10q11.2	52512292	Exon	?	Missense	G:Cys A:Tyr
	Fetuin A S-glycoprotein precursor	ASHG	rs4918	3q27.3	186338382	Exon	256	Missense	G:Ser C:Thr	Insulin resistance
	Galactosyltransferase 5	B4GALT5	rs235035	20q13.1	48252914	Exon	368	Missense	A:Asn C:His
	Galactosyltransferase 6	B4GALT6	rs34683195	18q12.1	29205591	Exon	379	Missense	A:Ile G:Val
	Ceramide kinase	CERK	rs3747258	22q13.3	47082023	3UTR
	Ceramide kinase	CERK	rs801720	22q13.3	47082159	3UTR
	Ceramide kinase	CERK	rs35318967	22q13.3	47085924	Exon	502	Synonymous	C:Asp T:Asp
	Ceramide kinase	CERK	rs36211083	22q13.3	47087670	Exon	377	Missense	T:Asp C:Asp
	Ceramide kinase	CERK	rs36211081	22q13.3	47091143	Exon	338	Missense	G:Gly T:Val
	Ceramide kinase	CERK	rs13057352	22q13.3	47095235	Exon	306	Missense	T:Phe G:Leu
	Ceramide kinase	CERK	rs9306515	22q13.3	47103826	Exon	221	Missense	T:Met C:Thr
	Ceramide kinase	CERK	rs12166204	22q13.3	47116905	Exon	50	Synonymous	T:Cys C:Cys
	Ceramide synthase 1	CerS1	rs4808863	19p12	18980172	Exon	118	Missense	T:Val C:Ala
	Ceramide synthase 1	CerS1	rs45524532	19p12	18994993	5'UTR
	Ceramide synthase 2	CerS2	rs78875607	1q21.2	150939883	Exon	199	Synonymous	C:Ser T:Ser
	Ceramide synthase 2	CerS2	rs76805488	1q21.2	150940308	Exon	152	Synonymous	T:Ala C:Ala
	Ceramide synthase 2	CerS2	rs267738	1q21.2	150940625	Exon	115	Missense	C:Ala A:Glu
	Ceramide synthase 3	CerS3	rs1023783	15q26.3	100943045	Exon	342	Missense	G:Gly A:Asp
	Ceramide synthase 3	CerS3	rs60405735	15q26.3	101041921	Exon	45	Missense	G:Cys A:Tyr
	Ceramide synthase 4	CerS4	rs11881630	19p13.2	8319455	Exon	82	Synonymous	T:Ala C:Ala
	Ceramide synthase 4	CerS4	rs17159388	19p13.2	8320555	Exon	119	Missense	A:Glnn G:Arg
	Ceramide synthase 4	CerS4	rs1127912	19p13.2	8321937	Exon	239	Synonymous	T:His C:His
	Ceramide synthase 4	CerS4	rs36259	19p13.2	8326904	Exon	366	Missense	A:Thr G:Ala
	Ceramide synthase 4	CerS4	rs17160349	19p13.2	8326944	Exon	379	Missense	A:Gln C:Pro
	Ceramide synthase 5	CerS5	rs3741562	12q13.1	50529736	Exon	251	Synonymous	T:Asp C:Asp
	Ceramide synthase 5	CerS5	rs7302981	12q13.1	50537815	Exon	75	Missense	C:Arg T:Cys
	Ceramide synthase 6	CerS6	rs34110122	2q24.3	169547547	Exon	157	Missense	C:Pro T:Ser
	Ceramide transfer protein	CERT	rs698912	5q13.3	74681773	Exon	585	Synonymous	A:Glu G:Glu	??
	Dihydroceramide desaturase 1	DEGS1	rs6686449	1q42.13	224377724	Exon	176	Synonymous	T:Phe C:Phe
	Dihydroceramide desaturase 1	DEGS1	rs61732863	1q42.13	224377996	Exon	267	Missense	G:Ser A:Asm
	Sphingolipid C4-hydroxylase/delta 4-desaturase	DEGS2	rs4905937	14q32.2	100615961	Exon	57	Missense	A:Thr G:Ala
	Sphingolipid C4-hydroxylase/delta 4-desaturase	DEGS2	rs7157599	14q32.2	100625902	Exon	8	Missense	A:Asn G:Ser
	ELOVL fatty acid elongase 1	ELOVL1	rs75531338	1p34.2	43830989	Exon	35	Synonymous	C:Leu T:Leu
	ELOVL fatty acid elongase 2	ELOVL2	rs12195587	6p24.2	10989942	Exon	253	Synonymous	C:Tyr T:Tyr
	ELOVL fatty acid elongase 3	ELOVL3	rs36103207	10q24.3	103988265	Exon	109	Missense	G:Asp A:Asn
	ELOVL fatty acid elongase 4	ELOVL4	rs3812153	6q14.1	80626375	Exon	299	Missense	A:Met G:Val
	ELOVL fatty acid elongase 5	ELOVL5	rs41273878	6p12.1	53133964	Exon	314	Synonymous	G:Leu T:Leu
	ELOVL fatty acid elongase 6	ELOVL6	rs3813828	4q25		Promotor
	Alkaline sphingomyelin phosphodiesterase, intest.	ENPP7	rs8074728	17q25.3	77705045	Exon	48	Synonymous	C:Asp T:Asp
	Alkaline sphingomyelin phosphodiesterase, intest.	ENPP7	rs11657217	17q25.3	77709339	Exon	299	Synonymous	G:Ala C:Ala
	Fatty acid 2-hydroxylase	FA2H	rs35874850	16q23.1	74773995	Exon	97	Missense	G:Ala C:Pro
	Fatty acid 2-hydroxylase	FA2H	rs929881	16q23.1	74808425	Exon	77	Synonymous	T:Leu C:leu
	Fatty acid-binding protein 1	FABP1	rs2241883	2p11.2	88424066	Exon	94	Missense	A:Thr G:Ala
	Fatty acid-binding protein 2	FABP2	rs1799883	4q28-q3	120241902	Exon	55	Missense	A:Thr C:Pro	Insulin resistance
	Fatty acid-binding protein 2	FABP2	rs1511025	4q28-q3	120240238	Exon	119	Synonymous	A:Val G:Val
	Fatty acid-binding protein 3	FABP3	rs2228194	1p33-p3	31842320	Exon	53	Missense	A:Lys G:Arg
	Fatty acid binding protein 6	FABP6	rs1130435	5q33.3	159659273	Exon	128	Missense	T:Met C:Thr
	Free fatty acid receptor 1	FFAR1	rs2301151	19q13.1	35843086	Exon	211	Missense	G:Arg A:His
	Galactose-3-O-sulfotransferase 1	GAL3ST1	rs2267161	22q12.2	30953295	Exon	29	Missense	G:Val A:Met
	Galactocerebrosidase	GALC	rs398607	14q31.3	88407888	Exon	562	Missense	C:Thr C:Ile
	Galactocerebrosidase	GALC	rs12888666	14q31.3	88431898	Exon	328	Synonymous	A:Gln G:Gln
	Galactocerebrosidase	GALC	rs74887188	14q31.3	88431969	Exon	305	Missense	G:Val A:ile
	Galactocerebrosidase	GALC	rs34362748	14q31.3	88442712	Exon	248	Missense	A:Asn G:Asp
	Galactocerebrosidase	GALC	rs1805078	14q31.3	88450770	Exon	184	Missense	T:Cys C:Arg
	Galactocerebrosidase	GALC	rs11552556	14q31.3	88452945	Exon	110	Synonymous	T.Asp C:Asp
	Glucosidase, beta acid	GBA1	rs2230289	1q22	155205637	Intron9		Intron
	Glucosidase, beta acid 3	GBA3	rs358231	4p15.31	22820504	Exon	149	Missense	A:Ter T:Tyr
	Glutamate-cysteine ligase, catalytic subunit	GCLC	rs2066509	6p12.1	53365063	Exon	463	Synonymous	T:Asp C:Asp
	Glutamate-cysteine ligase, catalytic subunit	GCLC	rs80120302	6p12.1	53372323	Exon	309	Missense	A:Asn G:Asp
	Glutamate-cysteine ligase, catalytic subunit	GCLC	rs2066508	6p12.1	53387242	Exon	78	Synonymous	T:Leu G:Leu
	Glutamate-cysteine ligase, catalytic subunit	GCLM	rs3170633	1p22.1	94351328	3'UTR
	Glutamate-cysteine ligase, catalytic subunit	GCLM	rs2301022	1p22.1	94374703	Exon	6	Missense	A:His G:Arg
	Glutamate-cysteine ligase, catalytic subunit	GCLM	rs41303970	1p22.1	94375309	5'UTR
	Glutathione peroxidase 1	GPX1	rs1050450	3p21.31	49394834	Exon	200	Missense	T:Leu C:Pro
	Glutathione S-transferase pi 1	GSTP1	rs1695	11q13	67352689	Exon	105	Missense	A:Ile G:Val
	3-ketodihydrosphingosine reductase	KDSR	rs2003149	18q21.3	61022791	Exon	3	Synonymous	A:Val G:Val
	3-ketodihydrosphingosine reductase	KDSR	rs402348	18q21.3	61034420	Promotor
	Lysophosphatidic acid receptor 1	LPAR1	rs3739709	9q31.3	113637854	Exon	314	Synonymous	C:Arg T:Arg
	Lysophosphatidic acid receptor 2	LPAR2	rs113352973	19p13.1	19735248	Exon	291	Synonymous	T:Asn C:Asn
	Lipoprotein lipase	LPL	rs285	8p21.3	19815189	Intron
	Lipoprotein lipase	LPL	rs320	8p21.3	19819077	Intron
	Lipoprotein lipase	LPL	rs328	8p21.3	19819724	Exon	474	Missense	G:Ter C:Ser	Hyperlipidemia, atherosclerosis
	Phosphatidic acid phosphatase 2d	LPPR5	rs309087	1p21.3	99418647	Exon	200	Synonymous	C:Val G:Val
	Sialidase 3	Neu3	rs7115499	11q13.4	74705602	Exon	48	Missense	G:Arg A:Gln
	Nitric oxide synthase 3	NOS3	rs1799983	7q36.1	150696111	Exon	298	Missense	G:Glu T:Asp	Hypertension
	Nitric oxide synthase 3	NOS3	rs2566514	7q36.1	150704250	Exon	666	Synonymous	G:Ala C:Ala
	Phospholipase D2	PLD2	rs2286672	17qa3.2	4712617	Exon	172	Missense	T:Cys C:Arg
	Phospholipase D2	PLD2	rs17854914	17qa3.2	4721376	Exon	832	Missense	G:Gly A:Glu
	Phosphatidic acid phosphatase type 2A	PPAP2A	rs113327588	5q11.2		Promoter
	Phosphatidic acid phosphatase type 2B	PPAP2B	rs62620700	1p32.2	57002627	Exon	99	Synonymous	G:Ala A:Ala
	Phosphatidic acid phosphatase type 2C	PPAP2C	rs1138439	19p13.3	282753	Exon	180	Missense	T:Val C:Ala
	Phosphatidic acid phosphatase type 2 domain containing 1A	PPAPDC1A	rs67319648	10q26.1	122216862	Exon	15	Synonymous	C:Phe T:Phe
	Peroxisome proliferator-activated receptor gamma	PPARG	rs1801282	3p25	12351626	Exon	12	Missense	C:Pro G:Ala	Diabetes, atherosclosis
	Peroxisome proliferator-activated receptor gamma, coactivator 1 alpha	PPARGC1	rs819278	4p15.1	23814039	Exon	487	Missense	G:Gly AGT:Ser	Hypertension
	S1P receptor 3	S1PR3	rs34962307	9q22.1	91616745	Exon	210	Synonymous	G:Thr C:Thr
	S1P receptor 3	S1PR3	rs34075341	9q22.1	91616843	Exon	243	Missense	A:Gln G:Arg
	S1P receptor 4	S1PR4	rs34728133	19p13.3	3179021	Exon	77	Synonymous	A:Ser G:Ser
	S1P receptor 4	S1PR4	rs3746072	19p13.3	3179884	Exon	365	Missense	G:Arg T:Leu
	S1P receptor 5	S1PR5	rs35483143	19p13.2	10624735	Exon	318	Missense	A:Gln T:Leu
	S1P receptor 5	S1PR5	rs6511701	19p13.2	10625067	Exon	207	Synonymous	G:Ala T:Ala
	Sphingomyelin synthase 1	SGMS1	rs10763354	10q11.2	52103707	Exon	56	Synonymous	T:Asn C:Asn
	Sphingomyelin synthase 2	SGMS2	rs34350155	4q25	108829776	Exon	261	Synonymous	T:Ala C:Ala
	Sphingomyelin synthase 2	SGMS2	rs34576975	4q25	108831619	Exon	336	Synonymous	A:Pro G:Pro
	Sphingosine-1-phosphate lyase 1	SGPL1	rs827249	10q22.1	72629567	Exon	241	Synonymous	T:Ala C:Ala
	Sphingosine-1-phosphate lyase 1	SGPL1	rs11597050	10q22.1	72614524	Exon	107	Synonymous	G:Lys A:Lys
	Sphingosine-1-phosphate lyase 1	SGPL1	rs865832	10q22.1	72631326	Exon	314	Synonymous	T:Val C:Val
	Sphingosine-1-phosphate lyase 1	SGPL1	rs12770335	10q22.1	72604263	Exon	21	Missense	T:Leu G:Val
	Sphingosine-1-phosphate phosphatase 1	SGPP1	rs8006901	14q23.2	64194459	Exon	68	Synonymous	T:Pro G:Pro
	Sphingosine-1-phosphate phosphatase 2	SGPP2	rs3739000	2q36.1	223386557	Exon	150	Synonymous	G:Val A:Val
	Sphingosine-1-phosphate phosphatase 2	SGPP2	rs3738999	2q36.1	223386578	Exon	157	Synonymous	T:Ile C:Ile
	Sphingosine-1-phosphate phosphatase 2	SGPP2	rs4674664	2q36.1	223423362	Exon	315	Synonymous	G:Pro A:Pro
	Acid sphingomyelinase	SMPD1	rs1050239	11p15.4	6415463	Exon	508	Missense	G:Gly A:Arg
	Neutral membrane sphingomyelinase 1	SMPD2	rs1048197	6q21	109762332	Exon	3	Missense	T:Leu C:Pro
	Neutral membrane sphingomyelinase 1	SMPD2	rs1476387	6q21	109764535	Exon	265	Missense	T:Ser A:Arg
	Neutral membrane sphingomyelinase 2	SMPD3	rs71395853	16q21.1	68395522	Exon	617	Missense	A:Tyr G:Cys
	Neutral membrane sphingomyelinase 2	SMPD3	rs1868158	16q21.1	68398924	Exon	465	Synonymous	A:Pro G:Pro
	Neutral membrane sphingomyelinase 3	SMPD4	rs41269839	2q21.1	130931167	Exon	102	Synonymous	C:Leu T:Leu
	Neutral membrane sphingomyelinase 3	SMPD4	rs79875317	2q21.1	130910143	Exon	760	Synonymous	A:Lys G:Lys
	Neutral membrane sphingomyelinase 3	SMPD4	rs76033185	2q21.1	132258593	Intron		Synonymous
	Neutral membrane sphingomyelinase 3	SMPD4	rs10909567	2q21.1	130925088	Exon	211	Synonymous	A:Thr G:Thr
	Sphingomyelin phosphodiesterase 5 (mitochondrial)	SMPD5	rs73379143	8q24.3	145105354	Exon	324	Missense	C:Ser G:Trp
	Sphingomyelin phosphodiesterase 5 (mitochondrial)	SMPD5	rs11989295	8q24.3	145106075	Exon	455	Missense	G:Gly C:Arg
	Acid sphingomyelinase-like phosphodiesterase 3A precursor	SMPDL3A	rs12523814	6q22.31	123110537	Exon	16	Missense	T:Tyr C:His
	Acid sphingomyelinase-like phosphodiesterase 3A precursor	SMPDL3A	rs28385609	6q22.31	123122464	Exon	161	Missense	T:Ser C:Pro
	Acid sphingomyelinase-like phosphodiesterase 3A precursor	SMPDL3A	rs41292582	6q22.31	123127403	Exon	315	Synonymous	A:Val G:Val
	Acid sphingomyelinase-like phosphodiesterase 3A precursor	SMPDL3A	rs41292584	6q22.31	123130436	Exon	415	Synonymous	T:Asp T:Asp
	Acid sphingomyelinase-like phosphodiesterase 3A precursor	SMPDL3A	rs1047572	6q22.31	123130547	Exon	452	Missense	A:Lys T:Asn
	Acid sphingomyelinase-like phosphodiesterase 3B precur	SMPDL3B	rs3813803	1p35.3	28282292	Exon	263	Missense	T:Val A:Ala
	Superoxide dismutase 2, mitochondrial	SOD2	rs4880	6q25.3	160113872	Exon	16	Missense	T:Val C:Ala
	Superoxide dismutase 3, extracellular	SOD3	rs1799895	4p15.2	24801834	Exon	231	Missense	C:Arg G:Gly	Ischemic heart disease
	Sphingosine kinase 1 isoform 1	SPHK1	rs2247856	17q25.1	74381555	Promoter
	Sphingosine kinase 1 isoform 1	SPHK1	rs346803*	17q25.1	??	Promoter				Previously rs8176328?
	Sphingosine kinase 1 isoform 1	SPHK1	rs56342542	17q25.1	74381682	Promoter
	Sphingosine kinase 1 isoform 1	SPHK1	rs3744037	17q25.1	74383475	Exon	321	Synonymous	C:Tyr T:Tyr
	Sphingosine kinase 1 isoform 1	SPHK1	rs346802	17q25.1	74383601	Exon	363	Synonymous	T:Ser C:Ser
	Sphingosine kinase 1 isoform 2	SPHK1	rs56341546	17q25.1	74383648	Exon	379	Missense	T:Leu C:Pro
	Sphingosine kinase 1 isoform 1	SPHK1	rs8176328*	17q25.1	74381567	Exon				Merged into rs346803?
	Sphingosine kinase 2	SPHK2	rs61748787	19q13.3	49129486	Exon	126	Synonymous	A:Gly G:Gly
	Sphingosine kinase 2	SPHK2	rs3745733	19q13.3	49132634	Exon	523	Synonymous	A:Leu G:Leu
	Sphingosine kinase type 1-interacting protein	SPHKAP	rs16824283	2q36.3	228855866	Exon	1603	Missense	G:Arg C:Ser
	Sphingosine kinase type 1-interacting protein	SPHKAP	rs61752221	2q36.3	228855993	Exon	1591	Missense	A:Lys G:Glu
	Sphingosine kinase type 1-interacting protein	SPHKAP	rs3828161	2q36.3	228881970	Exon	867	Missense	G:Arg A:Gln
	Sphingosine kinase type 1-interacting protein	SPHKAP	rs3811515	2q36.3	228883029	Exon	847	Missense	G:Gln T:His
	Sphingosine kinase type 1-interacting protein	SPHKAP	rs3811514	2q36.3	228883721	Exon	617	Missense	G:Glu A:Lys
	Sphingosine kinase type 1-interacting protein	SPHKAP	rs61752226	2q36.3	228884686	Exon	295	Missense	T:Val C:Ala
	Serine palmitoyltransferase, long chain base subunit 1	SPTLC1	rs45461899	9q22.31	94830356	Exon	151	Missense	T:Leu G:Arg
	Serine palmitoyltransferase, long chain base subunit 1	SPTLC1	rs2297568	9q22.31	94874651	Intron
	Serine palmitoyltransferase, long chain base subunit 2	SPTLC2	rs2364602	14q24.3	78028803	Exon	262	Synonymous	C:Asn T:Asn
	Serine palmitoyltransferase, long chain base subunit 3	SPTLC3	rs243887	20p12.1	13053018	Exon	140	Missense	G:Val T:Leu
	Serine palmitoyltransferase, long chain base subunit 3	SPTLC3	rs6109692	20p12.1	13071816	Exon	231	Synonymous	T:Phe C:Phe
	Serine palmitoyltransferase, long chain base subunit 3	SPTLC3	rs6078938	20p12.1	13134768	Exon	466	Synonymous	C:Tyr T:Tyr
	UDP-glucose ceramide glycosyltransferase	UGCG	rs1134931	9q31.3	114687061	Exon	116	Synonymous	C:Gly T:Gly
	UDP-glucose ceramide glycosyltransferase	UGCG	rs7850023	9q31.3	114694486	Exon	287	Synonymous	G:Thr A:Thr
	UDP glycosyltransferase 8	UGT8	rs4148254	4q26	115544713	Exon	226	Missense	C:Pro T:Leu
	*Please, see the discussion of thes two SNPs in Supplementary Text S1

## Sheet: Table S1b
	Table S1b		Failed genotyping and monomorphic SNPS
	Gene	Abbreviation	rs number	Alternative genename	Chromosome	Structure	Value
	Failed genotyping
	Neutral ceramidase	ASAH2	rs80335014	N-acylsphingosine amidohydrolase 2	10q11.2	Exon	Missense
	Neutral ceramidase	ASAH2	rs61735431	N-acylsphingosine amidohydrolase 2	10q11.2	Exon	Missense
	Neutral ceramidase	ASAH2	rs7097319	N-acylsphingosine amidohydrolase 2	10q11.2	Exon	Synonymous
	Sphingolipid C4-hydroxylase/delta 4-desaturase	DEGS2	rs77298255	degenerative spermatocyte homolog 2, lipid desatu	14q32.2	Exon	Missense
	Alkaline sphingomyelin phosphodiesterase, intest.	ENPP7	rs8074547	Ectonucleotide pyrophosphatase/phosphodiesterase	17q25.3	Exon	Missense
	Fatty acid-binding protein 9, testis	FABP9	rs61734383	fatty acid binding protein 9, testis	8q21.13	Exon	Missense
	Glucosidase, beta acid	GBA1	rs1064648	Lysomoal glucocerebrosidase, GBA1	1q22	Exon	Missense
	Lysophosphatidic acid receptor 2	LPAR2	rs35382615	EDG4	19p13.1	Exon	Synonymous
	Lysophosphatidic acid receptor 2	LPAR2	rs33982830	EDG4	19p13.1	Exon	Synonymous
	S1P receptor 2	S1PR2	rs2116942	EDG5	19p13.2	Exon	Synonymous
	Acid sphingomyelinase	SMPD1	rs1050228	Sphingomyelin phosphodiesterase 1	11p15.4	Exon	Missense
	Acid sphingomyelinase	SMPD1	rs1803161	Sphingomyelin phosphodiesterase 1	11p15.4	Exon	Missense
	Acid sphingomyelinase-like phosphodiesterase 3B precursor	SMPDL3B	rs34560878		1p35.3	Exon	Missense
	Acid sphingomyelinase-like phosphodiesterase 3B precursor	SMPDL3B	rs35908659		1p35.3	Exon	Missense
	Sphingosine kinase 2	SPHK2	rs61751862		19q13.3	Exon	Missense
	Serine palmitoyltransferase, long chain base subunit 1	SPTLC1	rs41418052		9q22.31	Exon	Missense
	Monomorphic SNPs
	Alkaline ceramidase 1	ACER1	rs80167519	N-acylsphingosine amidohydrolase 3	19q13.3	Exon	Missense
	Alkaline ceramidase 1	ACER1	rs35216252	N-acylsphingosine amidohydrolase 3	19q13.3	Exon	Frameshift
	Alkaline ceramidase 2	ACER2	rs7855739	N-acylsphingosine amidohydrolase 3	9p22.1	Exon	Synonymous
	Alkaline ceramidase 2	ACER2	rs10122075	N-acylsphingosine amidohydrolase 3	9p22.1	Exon	Missense
	v-akt murine thymoma viral oncogene homolog 1	Akt1	rs2230506		14q32.3	Exon	Synonymous
	Acid ceramidase	ASAH1	rs137853594	N-acylsphingosine amidohydrolase 1	8p22	Exon	Missense
	Acid ceramidase	ASAH1	rs11538152	N-acylsphingosine amidohydrolase 1	8p22	Exon	Missense
	Acid ceramidase	ASAH1	rs17636067	N-acylsphingosine amidohydrolase 1	8p22	Exon	Missense
	Acid ceramidase	ASAH1	rs17856515	N-acylsphingosine amidohydrolase 1	8p22	Exon	Missense
	Acid ceramidase	ASAH1	rs3213606	N-acylsphingosine amidohydrolase 1	8p22	Exon	Missense
	Acid ceramidase	ASAH1	rs78267388	N-acylsphingosine amidohydrolase 1	8p22	Exon	Missense
	Neutral ceramidase	ASAH2	rs2820742	N-acylsphingosine amidohydrolase 2	10q11.2	Exon	Missense
	Neutral ceramidase	ASAH2	rs2813341	N-acylsphingosine amidohydrolase 2	10q11.2	Exon	Missense
	Neutral ceramidase	ASAH2	rs75185087	N-acylsphingosine amidohydrolase 2	10q11.2	Exon	Missense
	Neutral ceramidase	ASAH2	rs2813328	N-acylsphingosine amidohydrolase 2B	10q11.2	Exon	Missense
	Neutral ceramidase	ASAH2	rs7067625	N-acylsphingosine amidohydrolase 2	10q11.2	Exon	Missense
	Ceramide kinase	CERK	rs34110809		22q13.3	Exon	Synonymous
	Ceramide kinase	CERK	rs9627541		22q13.3	Exon	Missense
	Ceramide kinase	CERK	rs16995615		22q13.3	Exon	Missense
	Ceramide kinase	CERK	rs5769079	Ceramide kinase type isoform b	22q13.3	3UTR
	Ceramide synthase 1	CerS1	rs17852016	Lass1, GDF1	19p12	5'UTR	Missense
	Ceramide synthase 2	CerS2	rs9435954	Lass2	1q21.2	Exon	Synonymous
	Ceramide synthase 3	CerS3	rs79046889	Lass3	15q26.3
	Ceramide synthase 3	CerS3	rs77986502	Lass3	15q26.3	Exon	Missense
	Ceramide synthase 3	CerS3	rs36082831	Lass3	15q26.3	Exon	Frameshift
	Ceramide synthase 3	CerS3	rs17856816	Lass3	15q26.3	Exon	Missense
	Ceramide synthase 3	CerS3	rs2439928	Lass3	15q26.3	Exon	Missense
	Ceramide synthase 3	CerS3	rs35215883	Lass3	15q26.3	Exon	Frameshift
	Ceramide synthase 3	CerS3	rs35423820	Lass3	15q26.3	Exon	Frameshift
	Ceramide synthase 4	CerS4	rs2288412	Lass4	19p13.2	Exon	Synonymous
	Ceramide synthase 4	CerS4	rs2288413	Lass4	19p13.2	Exon	Missense
	Ceramide synthase 4	CerS4	rs35053924	Lass4	19p13.2	Exon	Missense
	Ceramide synthase 6	CerS6	rs73016573	Lass6	2q24.3	Exon	Synonymous
	Ceramide synthase 6	CerS6	rs78720892	Lass6	2q24.3	Exon	Synonymous
	Ceramide synthase 6	CerS6	rs35110784	Lass6	2q24.3	Exon	Missense
	Ceramide synthase 6	CerS6	rs35549762	Lass6	2q24.3	Exon	Frameshift
	Ceramide synthase 6	CerS6	rs4496303	Lass6	2q24.3	Exon	Missense
	Ceramide synthase 6	CerS6?	rs77955999	Lass6	2q24.3	Exon	Synonymous
	Ceramide transfer protein	CERT	rs35875083	COL4A3BP	5q13.3	Exon	Synonymous
	Ceramide transfer protein	CERT	rs55882089	COL4A3BP	5q13.3	Exon	Missense
	Dihydroceramide desaturase 1	DEGS1	rs74146330	Degenerative spermatocyte homolog 1, lipid desaturase	1q42.13	Exon	Missense
	Dihydroceramide desaturase 1	DEGS1	rs3170979	Degenerative spermatocyte homolog 1, lipid desaturase	1q42.13	Exon	Missense
	ELOVL fatty acid elongase 2	ELOVL2	rs6919726		6p24.2	Exon	Missense
	ELOVL fatty acid elongase 2	ELOVL2	rs35925595		6p24.2	Exon	Missense
	ELOVL fatty acid elongase 5	ELOVL5	rs75009630		6q14.1	Exon	Missense
	Plasma lysophospholipase D	ENNP2	rs2289886	Autotaxin	8q24.12	Exon	Missense
	Alkaline sphingomyelin phosphodiesterase, intest.	ENPP7	rs79341541	Ectonucleotide pyrophosphatase/phosphodiesterase	17q25.3	Exon	Missense
	Alkaline sphingomyelin phosphodiesterase, intest.	ENPP7	rs78658284	Ectonucleotide pyrophosphatase/phosphodiesterase	17q25.3	Exon	Synonymous
	Alkaline sphingomyelin phosphodiesterase, intest.	ENPP7	rs80066859	Ectonucleotide pyrophosphatase/phosphodiesterase	17q25.3	Exon	Missense
	Alkaline sphingomyelin phosphodiesterase, intest.	ENPP7	rs78223484	Ectonucleotide pyrophosphatase/phosphodiesterase	17q25.3	Exon	Missense
	Alkaline sphingomyelin phosphodiesterase, intest.	ENPP7	rs73410354	Ectonucleotide pyrophosphatase/phosphodiesterase	17q25.3	Exon	Synonymous
	Fatty acid 2-hydroxylase	FA2H	rs75711361		16q23.1	Exon	Synonymous
	Fatty acid-binding protein 4, adipocyte	FABP4	rs75829244	Fatty acid binding protein 4, adipocyte	8q21.13	Exon	Missense
	Fatty acid-binding protein 4, adipocyte	FABP4	rs78108930	Fatty acid binding protein 4, adipocyte	8q21.13	Exon	Synonymous
	Fatty acid-binding protein 4, adipocyte	FABP5	rs17159527	Fatty acid binding protein 4, adipocyte	8q21.13	Exon	Missense
	Fatty acid-binding protein 7, brain	FABP7	rs2279381	Fatty acid binding protein 4, adipocyte	6q22.31	Exon	Missense
	Galactocerebrosidase	GALC	rs421262	Galactosylceramidase	14q31.3	Exon	Missense
	Galactocerebrosidase	GALC	rs74073730	Galactosylceramidase	14q31.3	Exon	Missense
	Galactocerebrosidase	GALC	rs34134328	Galactosylceramidase	14q31.3	Exon	Missense
	Glucosidase, beta acid	GBA1	rs1141815	Lysomoal glucocerebrosidase, GBA1	1q22	Exon	Missense
	Glucosidase, beta acid	GBA1	rs75671029	Lysomoal glucocerebrosidase, GBA1	1q22	Exon	Synonymous
	Glucosidase, beta acid 2	GBA2	rs35818148	Glucosidase, beta (bile acid)	9p13.3	Exon	Missense
	Glucosidase, beta acid 2	GBA2	rs79325774	Glucosidase, beta (bile acid)	9p13.3	Exon	Missense
	Glucosidase, beta acid 2	GBA2	rs34353044	Glucosidase, beta (bile acid)	9p13.3	Exon	Missense
	Glucosidase, beta acid 2	GBA2	rs78197987	Glucosidase, beta (bile acid)	9p13.3	Exon	Missense
	Glucosidase, beta acid 3	GBA3	rs75647022	Cytosolic beta-glucosidase	4p15.31	Exon	Missense
	Glucosidase, beta acid 3	GBA3	rs16873108	Cytosolic beta-glucosidase	4p15.31	Exon	Missense
	glutamate-cysteine ligase, catalytic subunit	GCLC	rs2066512	Gamma-glutamylcysteine synthetase	6p12.1	Exon	Missense
	glutamate-cysteine ligase, catalytic subunit	GCLC	rs17883718	Gamma-glutamylcysteine synthetase	6p12.1	Exon	Missense
	Glutamate--cysteine ligase modifier subunit	GCLM	rs17880087		1p22.1	Exon	Missense
	Galactosidase, beta 1	GLB1	rs4302331	Acid beta-galactosidase	3p21.33	Exon	Missense
	Glycolipid transfer protein	GLTP	rs116806630		12q24.1	Intron
	Glutathione synthetase	GSS	rs34852238		20q11.2	Exon	Missense
	3-ketodihydrosphingosine reductase	KDSR	rs78463512		18q21.3	Exon	Missense
	3-ketodihydrosphingosine reductase	KDSR	rs76227006		18q21.3	Exon	Nonsense
	3-ketodihydrosphingosine reductase	KDSR	rs11549944		18q21.3	Exon	Missense
	3-ketodihydrosphingosine reductase	KDSR	rs34334309		18q21.3	Exon	Frameshift
	Lysophosphatidic acid receptor 1	LPAR1	rs80279284	EDG2	9q31.3	Exon	Missense
	Lysophosphatidic acid receptor 1	LPAR1	rs75907283	EDG2	9q31.3	Exon	Missense
	Lysophosphatidic acid receptor 2	LPAR2	rs34993784	EDG4	19p13.1	Exon	Synonymous
	Lysophosphatidic acid receptor 3	LPAR3	rs58970370	EDG7	1p22.3	Exon	Missense
	Lysophosphatidic acid receptor 3	LPAR3	rs76299065	EDG7	1p22.3	Exon	Missense
	Lysophosphatidic acid receptor 3	LPAR3	rs35745543	EDG7	1p22.3	Exon	Missense
	N-myristoyltransferase 1	NMT1	rs3087878		17q21.3	Exon	Missense
	N-myristoyltransferase 2	NMT2	rs17156338		10p13	Exon	Synonymous
	Nitric oxide synthase 3	NOS3	rs3918201	Endothelial form	7q36.1	Exon	Missense
	Nitric oxide synthase 3	NOS3	rs3918211	Endothelial form	7q36.1	Exon	Synonymous
	Prosaposin	PSAP	rs142272618	SAP 1	10q22.1	Exon	Missense
	Prosaposin	PSAP	rs74145688	SAP 1	10q22.1	Exon	Synonymous
	S1P receptor 1	S1PR1	rs61734752	EDG1	1p21.2	Exon	Missense
	S1P receptor 1	S1PR1	rs74454232	EDG1	1p21.2	Exon	Missense
	S1P receptor 2	S1PR2	rs79482117	EDG5	19p13.2	Exon	Synonymous
	S1P receptor 2	S1PR2	rs116191851	EDG5	19p13.2	Exon	Synonymous
	S1P receptor 2	S1PR2	rs79193144	EDG5	19p13.2	Exon	Missense
	S1P receptor 3	S1PR3	rs77771022	EDG3	9q22.1	Exon	Missense
	S1P receptor 3	S1PR3	rs77148707	EDG3	9q22.1	Exon	Missense
	S1P receptor 4	S1PR4	rs77595052	EDG6	19p13.3	Exon	Missense
	Sphingomyelin synthase 1	SGMS1	rs76827036	#NUL!	10q11.2	Exon	Missense
	Sphingomyelin synthase 2	SGMS2	rs80349769	#NUL!	4q25	Exon	Missense
	Sphingomyelin synthase 2	SGMS2	rs13119073	#NUL!	4q25	Exon	Missense
	Sphingomyelin synthase 2	SGMS2	rs17038204	#NUL!	4q25	Exon	Missense
	Sphingomyelin synthase 2	SGMS2	rs34019321	#NUL!	4q25	Exon	Synonymous
	Sphingomyelin synthase 2	SGMS2	rs35787547	#NUL!	4q25	Exon	Frameshift
	Sphingomyelin synthase 2	SGMS2	rs9998850	#NUL!	4q25	Exon	Synonymous
	Sphingosine-1-phosphate lyase 1	SGPL1	rs77130902	#NUL!	10q22.1	Exon	Missense
	Sphingosine-1-phosphate lyase 1	SGPL1	rs35130985	#NUL!	10q22.1	Exon	Frameshift
	Sphingosine-1-phosphate lyase 1	SGPL1	rs56046015	#NUL!	10q22.1	Exon	Missense
	Sphingosine-1-phosphate phosphatase 1	SGPP1	rs75962998	#NUL!	14q23.2	Exon	Missense
	Sphingosine-1-phosphate phosphatase 1	SGPP1	rs74058052	#NUL!	14q23.2	Exon	Missense
	Sphingosine-1-phosphate phosphatase 1	SGPP1	rs12881596	#NUL!	14q23.2	Exon	Missense
	Acid sphingomyelinase	SMPD1	rs74053349	Sphingomyelin phosphodiesterase 1	11p15.4	Exon	Missense
	Acid sphingomyelinase	SMPD1	rs34555120	Sphingomyelin phosphodiesterase 1	11p15.4	Exon	Synonymous
	Acid sphingomyelinase	SMPD1	rs1050233	Sphingomyelin phosphodiesterase 1	11p15.4	Exon	Missense
	Acid sphingomyelinase	SMPD1	rs11544727	Sphingomyelin phosphodiesterase 1	11p15.4	Exon	Missense
	Acid sphingomyelinase	SMPD1	rs12575136	Sphingomyelin phosphodiesterase 1	11p15.4	Exon	Missense
	Acid sphingomyelinase	SMPD1	rs2634197	Sphingomyelin phosphodiesterase 1	11p15.4	Exon	Missense
	Acid sphingomyelinase	SMPD1	rs2723669	Sphingomyelin phosphodiesterase 1	11p15.4	Exon	Missense
	Acid sphingomyelinase	SMPD1	rs35122256	Sphingomyelin phosphodiesterase 1	11p15.4	Exon	Missense
	Acid sphingomyelinase	SMPD1	rs35475253	Sphingomyelin phosphodiesterase 1	11p15.4	Exon	Missense
	Acid sphingomyelinase	SMPD1	rs35785620	Sphingomyelin phosphodiesterase 1	11p15.4	Exon	Missense
	Acid sphingomyelinase	SMPD1	rs35824453	Sphingomyelin phosphodiesterase 1	11p15.4	Exon	Missense
	Neutral membrane sphingomyelinase 1	SMPD2	rs749621	Sphingomyelin phosphodiesterase 2	6q21	Exon	Missense
	Neutral membrane sphingomyelinase 1	SMPD2	rs9386806	Sphingomyelin phosphodiesterase 2	6q21	Exon	Missense
	Neutral membrane sphingomyelinase 2	SMPD3	rs79247615	Sphingomyelin phosphodiesterase 3	16q21.1	Exon	Missense
	Neutral membrane sphingomyelinase 2	SMPD3	rs34840366	Sphingomyelin phosphodiesterase 3	16q21.1	Exon	Missense
	Neutral membrane sphingomyelinase 2	SMPD3	rs5025830	Sphingomyelin phosphodiesterase 3	16q21.1	Exon	Missense
	Neutral membrane sphingomyelinase 2	SMPD3	rs57603049	Sphingomyelin phosphodiesterase 3	16q21.1	Exon	Frameshift
	Neutral membrane sphingomyelinase 3	SMPD4	rs2599983	Sphingomyelin phosphodiesterase 4	2q21.1	Exon	Synonymous
	Neutral membrane sphingomyelinase 3	SMPD4	rs11550745	Sphingomyelin phosphodiesterase 4	2q21.1	Exon	Missense
	Neutral membrane sphingomyelinase 3	SMPD4	rs2599982	Sphingomyelin phosphodiesterase 4	2q21.1	Exon	Missense
	Neutral membrane sphingomyelinase 3	SMPD4	rs11887653	Sphingomyelin phosphodiesterase 4	2q21.1	Exon	Synonymous
	Neutral membrane sphingomyelinase 3	SMPD4	rs79372127	Sphingomyelin phosphodiesterase 4	2q21.1	Exon	Missense
	Neutral membrane sphingomyelinase 3	SMPD4	rs35442126	Sphingomyelin phosphodiesterase 4	2q21.1	Exon	Frameshift
	Neutral membrane sphingomyelinase 3	SMPD4	rs11898176	Sphingomyelin phosphodiesterase 4	2q21.1	Exon	Missense
	Neutral membrane sphingomyelinase 3	SMPD4	rs13413763	Sphingomyelin phosphodiesterase 4	2q21.1	Exon	Synonymous
	Neutral membrane sphingomyelinase 3	SMPD4	rs2122970	Sphingomyelin phosphodiesterase 4	2q21.1	Exon	Missense
	Neutral membrane sphingomyelinase 3	SMPD4	rs2599980	Sphingomyelin phosphodiesterase 4	2q21.1	Exon	Missense
	Neutral membrane sphingomyelinase 3	SMPD4	rs41269837	Sphingomyelin phosphodiesterase 4	2q21.1	Exon	Synonymous
	Acid sphingomyelinase-like phosphodiesterase 3A precur	SMPDL3A	rs61741159		6q22.31	Exon	Synonymous
	Acid sphingomyelinase-like phosphodiesterase 3A precur	SMPDL3A	rs61745223		6q22.31	Exon	Missense
	Acid sphingomyelinase-like phosphodiesterase 3A precur	SMPDL3A	rs60203827		6q22.31	Exon	Synonymous
	Superoxide dismutase 1, soluble	SOD1	rs7277748		21q22.1	Promoter	Missense
	Sphingosine kinase 1 isoform 1	SPHK1	rs55648239		17q25.1	Exon	Missense
	Sphingosine kinase 1 isoform 1	SPHK1	rs55733020		17q25.1	Exon	Missense
	Sphingosine kinase 1 isoform 1	SPHK1	rs17850292		17q25.1	Exon	Missense
	Sphingosine kinase 1 isoform 1	SPHK1	rs34860951		17q25.1	Exon	Frameshift
	Sphingosine kinase 1 isoform 1	SPHK1	rs3744039		17q25.1	Exon	Missense
	Sphingosine kinase 1 isoform 1	SPHK1	rs3744040		17q25.1	Exon	Missense
	Sphingosine kinase 1 isoform 1	SPHK1	rs56104262		17q25.1	Exon	Missense
	Sphingosine kinase 2	SPHK2	rs74494034		19q13.3	Exon	Missense
	Sphingosine kinase 2	SPHK2	rs11881285		19q13.3	Exon	Missense
	Sphingosine kinase 2	SPHK2	rs45457791		19q13.3	Exon	Missense
	Sphingosine kinase 2	SPHK2	rs11544355		19q13.3	Exon	Missense
	Sphingosine kinase 2	SPHK2	rs11544356		19q13.3	Exon	Missense
	Sphingosine kinase 2	SPHK2	rs34483151		19q13.3	Exon	Missense
	Sphingosine kinase 2	SPHK2	rs3745732		19q13.3	Exon	Missense
	Sphingosine kinase type 1-interacting protein	SPHKAP	rs76910869		2q36.3	Exon	Missense
	Sphingosine kinase type 1-interacting protein	SPHKAP	rs35897540		2q36.3	Exon	Frameshift
	Sphingosine kinase type 1-interacting protein	SPHKAP	rs34143542		2q36.3	Exon	Frameshift
	Sphingosine kinase type 1-interacting protein	SPHKAP	rs2396519		2q36.3	Exon	Missense
	Sphingosine kinase type 1-interacting protein	SPHKAP	rs4283414		2q36.3	Exon	Missense
	Spinster homolog 2	SPNS2	rs61743835		17p13.2	Exon	Synonymous
	Serine palmitoyltransferase, long chain base subunit 1	SPTLC1	rs76962472		9q22.31	Exon	Missense
	Serine palmitoyltransferase, long chain base subunit 1	SPTLC1	rs7350194		9q22.31	Exon	Synonymous
	Serine palmitoyltransferase, long chain base subunit 1	SPTLC1	rs7019819		9q22.31	Exon	Missense
	Serine palmitoyltransferase, long chain base subunit 1	SPTLC2	rs9323646		9q22.31	Exon	Synonymous
	Serine palmitoyltransferase, long chain base subunit 2	SPTLC2	rs34017190		14q24.3	Exon	Synonymous
	Serine palmitoyltransferase, long chain base subunit 2	SPTLC2	rs34418677		14q24.3	Exon	Synonymous
	Serine palmitoyltransferase, long chain base subunit 2	SPTLC2	rs75565823		14q24.3	Exon	Missense
	Serine palmitoyltransferase, long chain base subunit 2	SPTLC2	rs58011431		14q24.3	Exon	Missense
	Serine palmitoyltransferase, long chain base subunit 2	SPTLC2	rs34830263		14q24.3	Exon	Missense
	Serine palmitoyltransferase, long chain base subunit 3	SPTLC3	rs75310104		20p12.1	Exon	Missense
	Serine palmitoyltransferase, long chain base subunit 3	SPTLC3	rs2295383		20p12.1	Exon	Missense
	Serine palmitoyltransferase, long chain base subunit 3	SPTLC3	rs6074550		20p12.1	Exon	Missense
	Serine palmitoyltransferase, long chain base subunit 3	SPTLC3	rs6109735		20p12.1	Exon	Missense
	UDP-glucose ceramide glycosyltransferase	UGCG	rs77712240	Glucosylceramide synthase	9q31.3	Exon	Missense
	UDP glycosyltransferase 8	UGT8	rs11098261	Ceramide UDP-galactosyltransferase	4q26	Exon	Missense

## Sheet: Table S2
				Table S2	Number of subjects, Valid SNPS and weighted mutual information (WMI) conditional on class allocation probabilities and minimum allele frequencies (MAF)
								Diastolic blood pressure
											Top1 interaction				Top2 interaction
					number	number	number		number
		Subpopulation	MAF	Allocation	Subjects	Valid SNPs	Epistasis	Total WMI	Significant WMI	WMI Top2	SNP1	Gene 1	SNP2	Gene 2	SNP1	Gene 1	SNP2	Gene 2
		2	0	0	110	144	8479	209.992	39	0.596228	rs1049874	ASAH1	rs1071645	ASAH1	rs8176328	SPHK1	rs2247856	SPHK1
				0.5	99	144	8474	215.19	39	0.585312	rs1049874	ASAH1	rs1071645	ASAH1	rs8176328	SPHK1	rs2247856	SPHK1
				0.7	83	145	8500	217.525	42	0.567298	rs1049874	ASAH1	rs1071645	ASAH1	rs8176328	SPHK1	rs2247856	SPHK1
				0.9	44	140	8197	243.933	35	0.489199	rs1049874	ASAH1	rs1071645	ASAH1	rs8176328	SPHK1	rs2247856	SPHK1
			0.01	0	110	129	5978	209.648	38	0.597207	rs1049874	ASAH1	rs1071645	ASAH1	rs8176328	SPHK1	rs2247856	SPHK1
				0.5	99	138	7205	215.19	39	0.585312	rs1049874	ASAH1	rs1071645	ASAH1	rs8176328	SPHK1	rs2247856	SPHK1
				0.7	83	133	6896	217.525	42	0.567298	rs1049874	ASAH1	rs1071645	ASAH1	rs8176328	SPHK1	rs2247856	SPHK1
				0.9	44	140	8197	243.933	34	0.489199	rs1049874	ASAH1	rs1071645	ASAH1	rs8176328	SPHK1	rs2247856	SPHK1
			0.05	0	110	101	3451	207.045	35	0.604715	rs1049874	ASAH1	rs1071645	ASAH1	rs8176328	SPHK1	rs2247856	SPHK1
				0.5	99	103	3512	212.423	37	0.592936	rs1049874	ASAH1	rs1071645	ASAH1	rs8176328	SPHK1	rs2247856	SPHK1
				0.7	83	96	3240	213.278	37	0.578596	rs1049874	ASAH1	rs1071645	ASAH1	rs8176328	SPHK1	rs2247856	SPHK1
				0.9	44	95	3344	239.257	33	0.49876	rs1049874	ASAH1	rs1071645	ASAH1	rs8176328	SPHK1	rs2247856	SPHK1
		3	0	0	259	79	2319	1.82064	5	0.680643	rs398607	GALC	rs34362748	GALC	rs992270	ASAH2C	rs3739968	ASAH2B
				0.5	253	79	2325	1.88189	6	0.663805	rs398607	GALC	rs34362748	GALC	rs36259	CERS4	rs1127912	CERS4
				0.7	211	77	2350	2.49821	9	0.542204	rs398607	GALC	rs34362748	GALC	rs36259	CERS4	rs1127912	CERS4
				0.9	143	77	2454	3.41662	10	0.57299	rs36259	CERS4	rs1127912	CERS4	rs402348	KDSR	rs2003149	KDSR
			0.01	0	259	69	1581	1.69543	4	0.730911	rs398607	GALC	rs34362748	GALC	rs992270	ASAH2C	rs3739968	ASAH2B
				0.5	253	69	1597	1.74278	5	0.71679	rs398607	GALC	rs34362748	GALC	rs36259	CERS4	rs1127912	CERS4
				0.7	211	69	1661	2.26559	8	0.597874	rs398607	GALC	rs34362748	GALC	rs36259	CERS4	rs1127912	CERS4
				0.9	143	68	1734	3.1556	9	0.620387	rs36259	CERS4	rs1127912	CERS4	rs402348	KDSR	rs2003149	KDSR
			0.05	0	259	45	637	1.62642	4	0.761922	rs398607	GALC	rs34362748	GALC	rs992270	ASAH2C	rs3739968	ASAH2B
				0.5	253	45	622	1.53385	4	0.814426	rs398607	GALC	rs34362748	GALC	rs36259	CERS4	rs1127912	CERS4
				0.7	211	46	673	1.98816	6	0.681303	rs398607	GALC	rs34362748	GALC	rs36259	CERS4	rs1127912	CERS4
				0.9	143	46	723	2.91067	7	0.672593	rs36259	CERS4	rs1127912	CERS4	rs402348	KDSR	rs2003149	KDSR
		4	0	0	33	135	7666	255.012	28	0.451045	rs1049874	ASAH1	rs1071645	ASAH1	rs8176328	SPHK1	rs2247856	SPHK1
				0.5	32	134	7576	254.551	29	0.456502	rs1049874	ASAH1	rs1071645	ASAH1	rs8176328	SPHK1	rs2247856	SPHK1
				0.7	26	133	7649	289.288	22	0.384267	rs1049874	ASAH1	rs1071645	ASAH1	rs8176328	SPHK1	rs2247856	SPHK1
				0.9	16	121	5058	318.347	16	0.321454	rs8176328	SPHK1	rs2247856	SPHK1	rs1049874	ASAH1	rs1071645	ASAH1
			0.01	0	33	135	7666	255.012	28	0.451045	rs1049874	ASAH1	rs1071645	ASAH1	rs8176328	SPHK1	rs2247856	SPHK1
				0.5	32	134	7576	254.551	29	0.456502	rs1049874	ASAH1	rs1071645	ASAH1	rs8176328	SPHK1	rs2247856	SPHK1
				0.7	26	133	7649	289.288	22	0.384267	rs1049874	ASAH1	rs1071645	ASAH1	rs8176328	SPHK1	rs2247856	SPHK1
				0.9	16	121	5058	318.347	16	0.321454	rs8176328	SPHK1	rs2247856	SPHK1	rs1049874	ASAH1	rs1071645	ASAH1
			0.05	0	33	99	3709	251.236	27	0.457824	rs1049874	ASAH1	rs1071645	ASAH1	rs8176328	SPHK1	rs2247856	SPHK1
				0.5	32	99	3778	250.545	28	0.463801	rs1049874	ASAH1	rs1071645	ASAH1	rs8176328	SPHK1	rs2247856	SPHK1
				0.7	26	103	4230	289.288	22	0.384267	rs1049874	ASAH1	rs1071645	ASAH1	rs8176328	SPHK1	rs2247856	SPHK1
				0.9	16	104	3536	318.347	16	0.321454	rs8176328	SPHK1	rs2247856	SPHK1	rs1049874	ASAH1	rs1071645	ASAH1
		5	0	0	187	106	4358	32.3748	21	0.638449	rs76033185	rs76033185	rs79875317	SMPD4	rs8074728	ENPP7	rs11657217	ENPP7
				0.5	165	106	4433	33.0543	24	0.630043	rs76033185	rs76033185	rs79875317	SMPD4	rs8074728	ENPP7	rs11657217	ENPP7
				0.7	128	150	8487	240.452	47	0.624241	rs1049874	ASAH1	rs1071645	ASAH1	rs8176328	SPHK1	rs2247856	SPHK1
				0.9	53	137	7730	281.322	42	0.548897	rs8176328	SPHK1	rs2247856	SPHK1	rs1049874	ASAH1	rs1071645	ASAH1
			0.01	0	187	90	2816	32.0051	20	0.645824	rs76033185	rs76033185	rs79875317	SMPD4	rs8074728	ENPP7	rs11657217	ENPP7
				0.5	165	90	2891	32.6219	23	0.638394	rs76033185	rs76033185	rs79875317	SMPD4	rs8074728	ENPP7	rs11657217	ENPP7
				0.7	128	133	6325	240.452	47	0.624241	rs1049874	ASAH1	rs1071645	ASAH1	rs8176328	SPHK1	rs2247856	SPHK1
				0.9	53	125	6360	281.322	39	0.548897	rs8176328	SPHK1	rs2247856	SPHK1	rs1049874	ASAH1	rs1071645	ASAH1
			0.05	0	187	68	1463	30.7764	17	0.671607	rs76033185	rs76033185	rs79875317	SMPD4	rs8074728	ENPP7	rs11657217	ENPP7
				0.5	165	67	1446	31.3978	21	0.663283	rs76033185	rs76033185	rs79875317	SMPD4	rs8074728	ENPP7	rs11657217	ENPP7
				0.7	128	100	3167	237.164	42	0.632895	rs1049874	ASAH1	rs1071645	ASAH1	rs8176328	SPHK1	rs2247856	SPHK1
				0.9	53	103	4001	281.322	42	0.548897	rs8176328	SPHK1	rs2247856	SPHK1	rs1049874	ASAH1	rs1071645	ASAH1
		6	0	0	301	153	8236	173.521	56	0.647261	rs8176328	SPHK1	rs2247856	SPHK1	rs1049874	ASAH1	rs1071645	ASAH1
				0.5	277	154	8460	173.019	55	0.647313	rs8176328	SPHK1	rs2247856	SPHK1	rs1049874	ASAH1	rs1071645	ASAH1
				0.7	196	152	8667	181.918	54	0.620851	rs8176328	SPHK1	rs2247856	SPHK1	rs1049874	ASAH1	rs1071645	ASAH1
				0.9	82	144	8348	223.861	49	0.648906	rs1049874	ASAH1	rs1071645	ASAH1	rs8176328	SPHK1	rs2247856	SPHK1
			0.01	0	301	135	5637	173.123	53	0.648748	rs8176328	SPHK1	rs2247856	SPHK1	rs1049874	ASAH1	rs1071645	ASAH1
				0.5	277	135	5705	172.519	52	0.649191	rs8176328	SPHK1	rs2247856	SPHK1	rs1049874	ASAH1	rs1071645	ASAH1
				0.7	196	136	6253	181.507	51	0.622254	rs8176328	SPHK1	rs2247856	SPHK1	rs1049874	ASAH1	rs1071645	ASAH1
				0.9	82	137	7411	223.861	43	0.648906	rs1049874	ASAH1	rs1071645	ASAH1	rs8176328	SPHK1	rs2247856	SPHK1
			0.05	0	301	102	2845	171.318	45	0.655585	rs8176328	SPHK1	rs2247856	SPHK1	rs1049874	ASAH1	rs1071645	ASAH1
				0.5	277	101	2842	170.134	43	0.658289	rs8176328	SPHK1	rs2247856	SPHK1	rs1049874	ASAH1	rs1071645	ASAH1
				0.7	196	99	2952	178.9	46	0.631324	rs8176328	SPHK1	rs2247856	SPHK1	rs1049874	ASAH1	rs1071645	ASAH1
				0.9	82	98	3315	218.943	41	0.663481	rs1049874	ASAH1	rs1071645	ASAH1	rs8176328	SPHK1	rs2247856	SPHK1
		7	0	0	131	146	7971	262.001	34	0.638254	rs1049874	ASAH1	rs1071645	ASAH1	rs8176328	SPHK1	rs2247856	SPHK1
				0.5	126	141	7487	247.207	30	0.679649	rs1049874	ASAH1	rs1071645	ASAH1	rs8176328	SPHK1	rs2247856	SPHK1
				0.7	105	142	7419	249.701	29	0.667025	rs8176328	SPHK1	rs2247856	SPHK1	rs1049874	ASAH1	rs1071645	ASAH1
				0.9	85	142	7658	264.469	34	0.623606	rs1049874	ASAH1	rs1071645	ASAH1	rs8176328	SPHK1	rs2247856	SPHK1
			0.01	0	131	138	6551	262.001	34	0.638254	rs1049874	ASAH1	rs1071645	ASAH1	rs8176328	SPHK1	rs2247856	SPHK1
				0.5	126	133	6088	247.207	30	0.679649	rs1049874	ASAH1	rs1071645	ASAH1	rs8176328	SPHK1	rs2247856	SPHK1
				0.7	105	130	6005	249.701	29	0.667025	rs8176328	SPHK1	rs2247856	SPHK1	rs1049874	ASAH1	rs1071645	ASAH1
				0.9	85	135	6774	264.469	34	0.623606	rs1049874	ASAH1	rs1071645	ASAH1	rs8176328	SPHK1	rs2247856	SPHK1
			0.05	0	131	100	2990	257.805	34	0.648641	rs1049874	ASAH1	rs1071645	ASAH1	rs8176328	SPHK1	rs2247856	SPHK1
				0.5	126	95	2707	242.709	28	0.692244	rs1049874	ASAH1	rs1071645	ASAH1	rs8176328	SPHK1	rs2247856	SPHK1
				0.7	105	96	2843	246.611	27	0.675383	rs8176328	SPHK1	rs2247856	SPHK1	rs1049874	ASAH1	rs1071645	ASAH1
				0.9	85	100	3237	262.425	33	0.628463	rs1049874	ASAH1	rs1071645	ASAH1	rs8176328	SPHK1	rs2247856	SPHK1
		8	0	0	88	136	7331	230.219	48	0.64653	rs1049874	ASAH1	rs1071645	ASAH1	rs8176328	SPHK1	rs2247856	SPHK1
				0.5	67	134	7211	269.376	38	0.548196	rs1049874	ASAH1	rs1071645	ASAH1	rs8176328	SPHK1	rs2247856	SPHK1
				0.7	35	130	7199	302.598	23	0.500125	rs1049874	ASAH1	rs1071645	ASAH1	rs8176328	SPHK1	rs2247856	SPHK1
				0.9	12	110	516	173.007	4	0.621664	rs8176328	SPHK1	rs2247856	SPHK1	rs3813803	SMPDL3B	rs1799883	FABP2
			0.01	0	88	135	6820	230.219	48	0.64653	rs1049874	ASAH1	rs1071645	ASAH1	rs8176328	SPHK1	rs2247856	SPHK1
				0.5	67	126	6017	269.376	38	0.548196	rs1049874	ASAH1	rs1071645	ASAH1	rs8176328	SPHK1	rs2247856	SPHK1
				0.7	35	130	7199	302.598	23	0.500125	rs1049874	ASAH1	rs1071645	ASAH1	rs8176328	SPHK1	rs2247856	SPHK1
				0.9	12	110	516	173.007	4	0.621664	rs8176328	SPHK1	rs2247856	SPHK1	rs3813803	SMPDL3B	rs1799883	FABP2
			0.05	0	88	101	3255	228.507	45	0.651375	rs1049874	ASAH1	rs1071645	ASAH1	rs8176328	SPHK1	rs2247856	SPHK1
				0.5	67	99	3290	268.692	37	0.549591	rs1049874	ASAH1	rs1071645	ASAH1	rs8176328	SPHK1	rs2247856	SPHK1
				0.7	35	97	3505	300.468	22	0.503669	rs1049874	ASAH1	rs1071645	ASAH1	rs8176328	SPHK1	rs2247856	SPHK1
				0.9	12	91	384	173.007	4	0.621664	rs8176328	SPHK1	rs2247856	SPHK1	rs3813803	SMPDL3B	rs1799883	FABP2
		9	0	0	236	146	7315	228.259	58	0.630344	rs8176328	SPHK1	rs2247856	SPHK1	rs1049874	ASAH1	rs1071645	ASAH1
				0.5	212	146	7555	226.778	55	0.628829	rs8176328	SPHK1	rs2247856	SPHK1	rs1049874	ASAH1	rs1071645	ASAH1
				0.7	160	143	7473	247.13	47	0.653662	rs8176328	SPHK1	rs2247856	SPHK1	rs1049874	ASAH1	rs1071645	ASAH1
				0.9	83	138	7664	265.336	41	0.614627	rs8176328	SPHK1	rs2247856	SPHK1	rs1049874	ASAH1	rs1071645	ASAH1
			0.01	0	236	133	5505	227.622	56	0.632107	rs8176328	SPHK1	rs2247856	SPHK1	rs1049874	ASAH1	rs1071645	ASAH1
				0.5	212	130	5357	226.083	53	0.630764	rs8176328	SPHK1	rs2247856	SPHK1	rs1049874	ASAH1	rs1071645	ASAH1
				0.7	160	130	5555	246.467	45	0.655421	rs8176328	SPHK1	rs2247856	SPHK1	rs1049874	ASAH1	rs1071645	ASAH1
				0.9	83	130	6483	265.336	40	0.614627	rs8176328	SPHK1	rs2247856	SPHK1	rs1049874	ASAH1	rs1071645	ASAH1
			0.05	0	236	99	2715	221.709	47	0.648965	rs8176328	SPHK1	rs2247856	SPHK1	rs1049874	ASAH1	rs1071645	ASAH1
				0.5	212	99	2877	220.53	45	0.646645	rs8176328	SPHK1	rs2247856	SPHK1	rs1049874	ASAH1	rs1071645	ASAH1
				0.7	160	99	2960	241.545	39	0.668777	rs8176328	SPHK1	rs2247856	SPHK1	rs1049874	ASAH1	rs1071645	ASAH1
				0.9	83	98	3319	259.638	37	0.628117	rs8176328	SPHK1	rs2247856	SPHK1	rs1049874	ASAH1	rs1071645	ASAH1
		10	0	0	140	149	8401	216.696	52	0.663915	rs1049874	ASAH1	rs1071645	ASAH1	rs8176328	SPHK1	rs2247856	SPHK1
				0.5	119	145	7948	220.395	49	0.660575	rs1049874	ASAH1	rs1071645	ASAH1	rs8176328	SPHK1	rs2247856	SPHK1
				0.7	72		7585	234.741	42	0.622732	rs1049874	ASAH1	rs1071645	ASAH1	rs8176328	SPHK1	rs2247856	SPHK1
				0.9	23		6987	317.567	18	0.44623	rs1049874	ASAH1	rs1071645	ASAH1	rs8176328	SPHK1	rs2247856	SPHK1
			0.01	0	140		6723	216.696	52	0.663915	rs1049874	ASAH1	rs1071645	ASAH1	rs8176328	SPHK1	rs2247856	SPHK1
				0.5	119	137	6931	220.395	49	0.660575	rs1049874	ASAH1	rs1071645	ASAH1	rs8176328	SPHK1	rs2247856	SPHK1
				0.7	72	131	6833	234.741	42	0.622732	rs1049874	ASAH1	rs1071645	ASAH1	rs8176328	SPHK1	rs2247856	SPHK1
				0.9	23	124	6987	317.567	18	0.44623	rs1049874	ASAH1	rs1071645	ASAH1	rs8176328	SPHK1	rs2247856	SPHK1
			0.05	0	140	100	3318	214.514	50	0.670669	rs1049874	ASAH1	rs1071645	ASAH1	rs8176328	SPHK1	rs2247856	SPHK1
				0.5	119	100	3406	217.983	46	0.667884	rs1049874	ASAH1	rs1071645	ASAH1	rs8176328	SPHK1	rs2247856	SPHK1
				0.7	72	98	3589	231.809	40	0.630609	rs1049874	ASAH1	rs1071645	ASAH1	rs8176328	SPHK1	rs2247856	SPHK1
				0.9	23	98	4258	317.567	18	0.44623	rs1049874	ASAH1	rs1071645	ASAH1	rs8176328	SPHK1	rs2247856	SPHK1
		11	0	0	160	64	1621	3.51563	8	0.669683	rs398607	GALC	rs34362748	GALC	rs36259	CERS4	rs1127912	CERS4
				0.5	156	64	1623	3.524	8	0.671523	rs398607	GALC	rs34362748	GALC	rs36259	CERS4	rs1127912	CERS4
				0.7	133	63	1516	4.83208	9	0.523691	rs398607	GALC	rs34362748	GALC	rs402348	KDSR	rs2003149	KDSR
				0.9	90	144	7835	257.395	42	0.583623	rs8176328	SPHK1	rs2247856	SPHK1	rs76033185	SMPD4	rs79875317	SMPD4
			0.01	0	160	50	795	3.38577	7	0.695368	rs398607	GALC	rs34362748	GALC	rs36259	CERS4	rs1127912	CERS4
				0.5	156	50	798	3.39366	7	0.697314	rs398607	GALC	rs34362748	GALC	rs36259	CERS4	rs1127912	CERS4
				0.7	133	51	885	4.67794	8	0.540947	rs398607	GALC	rs34362748	GALC	rs402348	KDSR	rs2003149	KDSR
				0.9	90	126	5724	257.395	41	0.583623	rs8176328	SPHK1	rs2247856	SPHK1	rs76033185	SMPD4	rs79875317	SMPD4
			0.05	0	160	38	412	3.18979	6	0.738092	rs398607	GALC	rs34362748	GALC	rs36259	CERS4	rs1127912	CERS4
				0.5	156	38	414	3.16092	6	0.748657	rs398607	GALC	rs34362748	GALC	rs36259	CERS4	rs1127912	CERS4
				0.7	133	38	437	4.67794	8	0.540947	rs398607	GALC	rs34362748	GALC	rs402348	KDSR	rs2003149	KDSR
				0.9	90	98	3095	255.543	40	0.587853	rs8176328	SPHK1	rs2247856	SPHK1	rs76033185	SMPD4	rs79875317	SMPD4
		12	0	0	40	133	7489	386.433	52	0.432475	rs8176328	SPHK1	rs2247856	SPHK1	rs1049874	ASAH1	rs1071645	ASAH1
				0.5	34	132	7260	445.108	47	0.375245	rs8176328	SPHK1	rs2247856	SPHK1	rs1049874	ASAH1	rs1071645	ASAH1
				0.7	29	130	7166	429.231	37	0.387031	rs8176328	SPHK1	rs2247856	SPHK1	rs1049874	ASAH1	rs1071645	ASAH1
				0.9	14	113	5914	470.431	14	0.32072	rs8176328	SPHK1	rs2247856	SPHK1	rs1049874	ASAH1	rs1071645	ASAH1
			0.01	0	40	133	7489	386.433	52	0.432475	rs8176328	SPHK1	rs2247856	SPHK1	rs1049874	ASAH1	rs1071645	ASAH1
				0.5	34	132	7260	445.108	47	0.375245	rs8176328	SPHK1	rs2247856	SPHK1	rs1049874	ASAH1	rs1071645	ASAH1
				0.7	29	130	7166	429.231	37	0.387031	rs8176328	SPHK1	rs2247856	SPHK1	rs1049874	ASAH1	rs1071645	ASAH1
				0.9	14	113	5914	470.431	14	0.32072	rs8176328	SPHK1	rs2247856	SPHK1	rs1049874	ASAH1	rs1071645	ASAH1
			0.05	0	40	101	3885	386.433	52	0.432475	rs8176328	SPHK1	rs2247856	SPHK1	rs1049874	ASAH1	rs1071645	ASAH1
				0.5	34	94	3430	434.255	45	0.384624	rs8176328	SPHK1	rs2247856	SPHK1	rs1049874	ASAH1	rs1071645	ASAH1
				0.7	29	99	4001	413.282	34	0.401967	rs8176328	SPHK1	rs2247856	SPHK1	rs1049874	ASAH1	rs1071645	ASAH1
				0.9	14	99	4252	470.431	14	0.32072	rs8176328	SPHK1	rs2247856	SPHK1	rs1049874	ASAH1	rs1071645	ASAH1
		13	0	0	162	152	8623	232.056	46	0.637605	rs8176328	SPHK1	rs2247856	SPHK1	rs1049874	ASAH1	rs1071645	ASAH1
				0.5	150	152	8514	240.682	48	0.598229	rs8176328	SPHK1	rs2247856	SPHK1	rs1049874	ASAH1	rs1071645	ASAH1
				0.7	121	149	8363	244.071	47	0.560749	rs1049874	ASAH1	rs1071645	ASAH1	rs8176328	SPHK1	rs2247856	SPHK1
				0.9	61	139	7652	288.165	43	0.481404	rs1049874	ASAH1	rs1071645	ASAH1	rs8176328	SPHK1	rs2247856	SPHK1
			0.01	0	162	135	6395	231.514	44	0.639099	rs8176328	SPHK1	rs2247856	SPHK1	rs1049874	ASAH1	rs1071645	ASAH1
				0.5	150	140	7189	240.403	47	0.598924	rs8176328	SPHK1	rs2247856	SPHK1	rs1049874	ASAH1	rs1071645	ASAH1
				0.7	121	132	6411	243.143	45	0.562889	rs1049874	ASAH1	rs1071645	ASAH1	rs8176328	SPHK1	rs2247856	SPHK1
				0.9	61	123	5915	288.165	43	0.481404	rs1049874	ASAH1	rs1071645	ASAH1	rs8176328	SPHK1	rs2247856	SPHK1
			0.05	0	162	99	3162	225.905	37	0.654966	rs8176328	SPHK1	rs2247856	SPHK1	rs1049874	ASAH1	rs1071645	ASAH1
				0.5	150	99	3196	234.932	42	0.61287	rs8176328	SPHK1	rs2247856	SPHK1	rs1049874	ASAH1	rs1071645	ASAH1
				0.7	121	101	3483	241.198	43	0.567427	rs1049874	ASAH1	rs1071645	ASAH1	rs8176328	SPHK1	rs2247856	SPHK1
				0.9	61	101	3797	287.198	42	0.483024	rs1049874	ASAH1	rs1071645	ASAH1	rs8176328	SPHK1	rs2247856	SPHK1
		14	0	0	21	127	6586	422.467	15	0.420421	rs1049874	ASAH1	rs1071645	ASAH1	rs8176328	SPHK1	rs2247856	SPHK1
				0.5	21	127	6586	422.467	15	0.420421	rs1049874	ASAH1	rs1071645	ASAH1	rs8176328	SPHK1	rs2247856	SPHK1
				0.7	18	123	5615	422.122	13	0.438107	rs8176328	SPHK1	rs2247856	SPHK1	rs1049874	ASAH1	rs1071645	ASAH1
				0.9	16	117	3818	414.167	11	0.444272	rs8176328	SPHK1	rs2247856	SPHK1	rs1049874	ASAH1	rs1071645	ASAH1
			0.01	0	21	127	6586	422.467	15	0.420421	rs1049874	ASAH1	rs1071645	ASAH1	rs8176328	SPHK1	rs2247856	SPHK1
				0.5	21	127	6586	422.467	15	0.420421	rs1049874	ASAH1	rs1071645	ASAH1	rs8176328	SPHK1	rs2247856	SPHK1
				0.7	18	123	5615	422.122	13	0.438107	rs8176328	SPHK1	rs2247856	SPHK1	rs1049874	ASAH1	rs1071645	ASAH1
				0.9	16	117	3818	414.167	9	0.444272	rs8176328	SPHK1	rs2247856	SPHK1	rs1049874	ASAH1	rs1071645	ASAH1
			0.05	0	21	98	3980	422.467	15	0.420421	rs1049874	ASAH1	rs1071645	ASAH1	rs8176328	SPHK1	rs2247856	SPHK1
				0.5	21	98	3980	422.467	15	0.420421	rs1049874	ASAH1	rs1071645	ASAH1	rs8176328	SPHK1	rs2247856	SPHK1
				0.7	18	104	4022	422.122	13	0.438107	rs8176328	SPHK1	rs2247856	SPHK1	rs1049874	ASAH1	rs1071645	ASAH1
				0.9	16	100	2674	414.167	11	0.444272	rs8176328	SPHK1	rs2247856	SPHK1	rs1049874	ASAH1	rs1071645	ASAH1

## Sheet: Table S3
			Table S3	Number of subjects, Valid SNPS and weighted mutual information (WMI) conditional on class allocation probabilities and minimum allele frequencies (MAF)
								Systolic blood pressure
											Top1 interaction				Top2 interaction
					number	number	number		number
		Subpopulation	MAF	Allocation	Subjects	Valid SNPs	Epistasis	Total WMI	Significant WMI	WMI Top2	SNP1	Gene 1	SNP2	Gene 2	SNP1	Gene 1	SNP2	Gene 2
		2	0	0	110	144	8544	360.208	37	0.583245	rs1049874	ASAH1	rs1071645	ASAH1	rs8176328	SPHK1	rs2247856	SPHK1
				0.5	99	144	8514	366.102	36	0.579746	rs1049874	ASAH1	rs1071645	ASAH1	rs8176328	SPHK1	rs2247856	SPHK1
				0.7	83	145	8545	368.53	42	0.563208	rs1049874	ASAH1	rs1071645	ASAH1	rs8176328	SPHK1	rs2247856	SPHK1
				0.9	44	140	8195	404.671	32	0.496165	rs1049874	ASAH1	rs1071645	ASAH1	rs8176328	SPHK1	rs2247856	SPHK1
			0.01	0	110	129	6043	359.412	36	0.584536	rs1049874	ASAH1	rs1071645	ASAH1	rs8176328	SPHK1	rs2247856	SPHK1
				0.5	99	138	7245	366.102	36	0.579746	rs1049874	ASAH1	rs1071645	ASAH1	rs8176328	SPHK1	rs2247856	SPHK1
				0.7	83	133	6941	368.53	42	0.563208	rs1049874	ASAH1	rs1071645	ASAH1	rs8176328	SPHK1	rs2247856	SPHK1
				0.9	44	140	8195	404.671	32	0.496165	rs1049874	ASAH1	rs1071645	ASAH1	rs8176328	SPHK1	rs2247856	SPHK1
			0.05	0	110	101	3459	356.466	33	0.589368	rs1049874	ASAH1	rs1071645	ASAH1	rs8176328	SPHK1	rs2247856	SPHK1
				0.5	99	103	3525	361.831	32	0.586589	rs1049874	ASAH1	rs1071645	ASAH1	rs8176328	SPHK1	rs2247856	SPHK1
				0.7	83	96	3257	361.798	37	0.573688	rs1049874	ASAH1	rs1071645	ASAH1	rs8176328	SPHK1	rs2247856	SPHK1
				0.9	44	95	3345	398.384	30	0.503996	rs1049874	ASAH1	rs1071645	ASAH1	rs8176328	SPHK1	rs2247856	SPHK1
		3	0	0	259	79	2369	3.5122	10	0.567903	rs398607	GALC	rs34362748	GALC	rs402348	KDSR	rs2003149	KDSR
				0.5	253	79	2379	3.58122	11	0.549186	rs398607	GALC	rs34362748	GALC	rs402348	KDSR	rs2003149	KDSR
				0.7	211	77	2386	3.39951	6	0.598794	rs398607	GALC	rs34362748	GALC	rs402348	KDSR	rs2003149	KDSR
				0.9	143	77	2472	4.80161	12	0.595798	rs36259	CERS4	rs1127912	CERS4	rs402348	KDSR	rs2003149	KDSR
			0.01	0	259	69	1617	3.12725	9	0.637808	rs398607	GALC	rs34362748	GALC	rs402348	KDSR	rs2003149	KDSR
				0.5	253	69	1639	3.17913	10	0.618648	rs398607	GALC	rs34362748	GALC	rs402348	KDSR	rs2003149	KDSR
				0.7	211	69	1690	2.84167	5	0.716341	rs398607	GALC	rs34362748	GALC	rs402348	KDSR	rs2003149	KDSR
				0.9	143	68	1752	4.50705	11	0.634737	rs36259	CERS4	rs1127912	CERS4	rs402348	KDSR	rs2003149	KDSR
			0.05	0	259	45	661	2.84995	6	0.699868	rs398607	GALC	rs34362748	GALC	rs402348	KDSR	rs2003149	KDSR
				0.5	253	45	650	2.63794	6	0.745567	rs398607	GALC	rs34362748	GALC	rs402348	KDSR	rs2003149	KDSR
				0.7	211	46	690	2.20138	3	0.924697	rs398607	GALC	rs34362748	GALC	rs402348	KDSR	rs2003149	KDSR
				0.9	143	46	744	4.18299	9	0.683911	rs36259	CERS4	rs1127912	CERS4	rs402348	KDSR	rs2003149	KDSR
		4	0	0	33	135	7482	404.351	28	0.471045	rs1049874	ASAH1	rs1071645	ASAH1	rs8176328	SPHK1	rs2247856	SPHK1
				0.5	32	134	7367	409.62	28	0.469253	rs1049874	ASAH1	rs1071645	ASAH1	rs8176328	SPHK1	rs2247856	SPHK1
				0.7	26	133	6492	453.664	21	0.404975	rs1049874	ASAH1	rs1071645	ASAH1	rs8176328	SPHK1	rs2247856	SPHK1
				0.9	16	121	1057	427.809	13	0.39147	rs8176328	SPHK1	rs2247856	SPHK1	rs1049874	ASAH1	rs1071645	ASAH1
			0.01	0	33	135	7482	404.351	28	0.471045	rs1049874	ASAH1	rs1071645	ASAH1	rs8176328	SPHK1	rs2247856	SPHK1
				0.5	32	134	7367	409.62	28	0.469253	rs1049874	ASAH1	rs1071645	ASAH1	rs8176328	SPHK1	rs2247856	SPHK1
				0.7	26	133	6492	453.664	21	0.404975	rs1049874	ASAH1	rs1071645	ASAH1	rs8176328	SPHK1	rs2247856	SPHK1
				0.9	16	121	1057	427.809	13	0.39147	rs8176328	SPHK1	rs2247856	SPHK1	rs1049874	ASAH1	rs1071645	ASAH1
			0.05	0	33	99	3695	400.065	27	0.476092	rs1049874	ASAH1	rs1071645	ASAH1	rs8176328	SPHK1	rs2247856	SPHK1
				0.5	32	99	3745	404.97	27	0.47464	rs1049874	ASAH1	rs1071645	ASAH1	rs8176328	SPHK1	rs2247856	SPHK1
				0.7	26	103	3625	453.664	21	0.404975	rs1049874	ASAH1	rs1071645	ASAH1	rs8176328	SPHK1	rs2247856	SPHK1
				0.9	16	104	698	427.809	13	0.39147	rs8176328	SPHK1	rs2247856	SPHK1	rs1049874	ASAH1	rs1071645	ASAH1
		5	0	0	187	106	4351	50.7461	15	0.63884	rs76033185	SMPD4	rs79875317	SMPD4	rs8074728	ENPP7	rs11657217	ENPP7
				0.5	165	106	4414	50.8651	15	0.643579	rs76033185	SMPD4	rs79875317	SMPD4	rs8074728	ENPP7	rs11657217	ENPP7
				0.7	128	150	8513	359.833	51	0.615982	rs1049874	ASAH1	rs1071645	ASAH1	rs8176328	SPHK1	rs2247856	SPHK1
				0.9	53	137	7744	404.596	41	0.552519	rs8176328	SPHK1	rs2247856	SPHK1	rs1049874	ASAH1	rs1071645	ASAH1
			0.01	0	187	90	2833	49.9586	14	0.648909	rs76033185	SMPD4	rs79875317	SMPD4	rs8074728	ENPP7	rs11657217	ENPP7
				0.5	165	90	2896	49.889	14	0.656171	rs76033185	SMPD4	rs79875317	SMPD4	rs8074728	ENPP7	rs11657217	ENPP7
				0.7	128	133	6351	359.833	51	0.615982	rs1049874	ASAH1	rs1071645	ASAH1	rs8176328	SPHK1	rs2247856	SPHK1
				0.9	53	125	6374	404.596	38	0.552519	rs8176328	SPHK1	rs2247856	SPHK1	rs1049874	ASAH1	rs1071645	ASAH1
			0.05	0	187	68	1471	48.3744	12	0.67016	rs76033185	SMPD4	rs79875317	SMPD4	rs8074728	ENPP7	rs11657217	ENPP7
				0.5	165	67	1443	48.2809	12	0.678026	rs76033185	SMPD4	rs79875317	SMPD4	rs8074728	ENPP7	rs11657217	ENPP7
				0.7	128	100	3201	355.193	46	0.624028	rs1049874	ASAH1	rs1071645	ASAH1	rs8176328	SPHK1	rs2247856	SPHK1
				0.9	53	103	4018	404.596	41	0.552519	rs8176328	SPHK1	rs2247856	SPHK1	rs1049874	ASAH1	rs1071645	ASAH1
		6	0	0	301	153	8195	267.975	37	0.658284	rs8176328	SPHK1	rs2247856	SPHK1	rs1049874	ASAH1	rs1071645	ASAH1
				0.5	277	154	8382	267.39	36	0.660547	rs8176328	SPHK1	rs2247856	SPHK1	rs1049874	ASAH1	rs1071645	ASAH1
				0.7	196	152	8569	285.434	40	0.62852	rs8176328	SPHK1	rs2247856	SPHK1	rs1049874	ASAH1	rs1071645	ASAH1
				0.9	82	144	8350	355.692	46	0.65533	rs1049874	ASAH1	rs1071645	ASAH1	rs8176328	SPHK1	rs2247856	SPHK1
			0.01	0	301	135	5606	267.378	35	0.659755	rs8176328	SPHK1	rs2247856	SPHK1	rs1049874	ASAH1	rs1071645	ASAH1
				0.5	277	135	5632	266.703	34	0.662248	rs8176328	SPHK1	rs2247856	SPHK1	rs1049874	ASAH1	rs1071645	ASAH1
				0.7	196	136	6153	284.947	38	0.629594	rs8176328	SPHK1	rs2247856	SPHK1	rs1049874	ASAH1	rs1071645	ASAH1
				0.9	82	137	7413	355.692	39	0.65533	rs1049874	ASAH1	rs1071645	ASAH1	rs8176328	SPHK1	rs2247856	SPHK1
			0.05	0	301	102	2846	263.863	30	0.668543	rs8176328	SPHK1	rs2247856	SPHK1	rs1049874	ASAH1	rs1071645	ASAH1
				0.5	277	101	2835	262.535	29	0.672761	rs8176328	SPHK1	rs2247856	SPHK1	rs1049874	ASAH1	rs1071645	ASAH1
				0.7	196	99	2910	280.753	36	0.638999	rs8176328	SPHK1	rs2247856	SPHK1	rs1049874	ASAH1	rs1071645	ASAH1
				0.9	82	98	3322	348.575	39	0.66871	rs1049874	ASAH1	rs1071645	ASAH1	rs8176328	SPHK1	rs2247856	SPHK1
		7	0	0	131	146	7937	469.24	40	0.637753	rs1049874	ASAH1	rs1071645	ASAH1	rs8176328	SPHK1	rs2247856	SPHK1
				0.5	126	141	7452	441.885	29	0.680518	rs1049874	ASAH1	rs1071645	ASAH1	rs8176328	SPHK1	rs2247856	SPHK1
				0.7	105	142	7375	453.892	32	0.659588	rs1049874	ASAH1	rs1071645	ASAH1	rs8176328	SPHK1	rs2247856	SPHK1
				0.9	85	142	7636	490.469	38	0.611732	rs1049874	ASAH1	rs1071645	ASAH1	rs8176328	SPHK1	rs2247856	SPHK1
			0.01	0	131	138	6517	469.24	40	0.637753	rs1049874	ASAH1	rs1071645	ASAH1	rs8176328	SPHK1	rs2247856	SPHK1
				0.5	126	133	6053	441.885	29	0.680518	rs1049874	ASAH1	rs1071645	ASAH1	rs8176328	SPHK1	rs2247856	SPHK1
				0.7	105	130	5961	453.892	32	0.659588	rs1049874	ASAH1	rs1071645	ASAH1	rs8176328	SPHK1	rs2247856	SPHK1
				0.9	85	135	6752	490.469	36	0.611732	rs1049874	ASAH1	rs1071645	ASAH1	rs8176328	SPHK1	rs2247856	SPHK1
			0.05	0	131	100	2977	464.009	39	0.644944	rs1049874	ASAH1	rs1071645	ASAH1	rs8176328	SPHK1	rs2247856	SPHK1
				0.5	126	95	2687	438.378	30	0.685963	rs1049874	ASAH1	rs1071645	ASAH1	rs8176328	SPHK1	rs2247856	SPHK1
				0.7	105	96	2825	449.627	31	0.665844	rs1049874	ASAH1	rs1071645	ASAH1	rs8176328	SPHK1	rs2247856	SPHK1
				0.9	85	100	3225	485.942	38	0.617431	rs1049874	ASAH1	rs1071645	ASAH1	rs8176328	SPHK1	rs2247856	SPHK1
		8	0	0	88	136	7298	337.859	39	0.657343	rs1049874	ASAH1	rs1071645	ASAH1	rs8176328	SPHK1	rs2247856	SPHK1
				0.5	67	134	7188	401.932	38	0.545922	rs1049874	ASAH1	rs1071645	ASAH1	rs8176328	SPHK1	rs2247856	SPHK1
				0.7	35	130	7195	457.414	26	0.491623	rs1049874	ASAH1	rs1071645	ASAH1	rs8176328	SPHK1	rs2247856	SPHK1
				0.9	12	110	255	0	0
			0.01	0	88	135	6787	337.859	39	0.657343	rs1049874	ASAH1	rs1071645	ASAH1	rs8176328	SPHK1	rs2247856	SPHK1
				0.5	67	126	5994	401.932	38	0.545922	rs1049874	ASAH1	rs1071645	ASAH1	rs8176328	SPHK1	rs2247856	SPHK1
				0.7	35	130	7195	457.414	26	0.491623	rs1049874	ASAH1	rs1071645	ASAH1	rs8176328	SPHK1	rs2247856	SPHK1
				0.9	12	110	255	0	0
			0.05	0	88	101	3252	335.325	36	0.66231	rs1049874	ASAH1	rs1071645	ASAH1	rs8176328	SPHK1	rs2247856	SPHK1
				0.5	67	99	3281	400.9	37	0.547328	rs1049874	ASAH1	rs1071645	ASAH1	rs8176328	SPHK1	rs2247856	SPHK1
				0.7	35	97	3503	452.663	25	0.496783	rs1049874	ASAH1	rs1071645	ASAH1	rs8176328	SPHK1	rs2247856	SPHK1
				0.9	12	91	170	0	0
		9	0	0	236	146	7332	341.804	45	0.638121	rs8176328	SPHK1	rs2247856	SPHK1	rs1049874	ASAH1	rs1071645	ASAH1
				0.5	212	146	7551	337.679	41	0.636964	rs8176328	SPHK1	rs2247856	SPHK1	rs1049874	ASAH1	rs1071645	ASAH1
				0.7	160	143	7565	370.557	45	0.653582	rs8176328	SPHK1	rs2247856	SPHK1	rs1049874	ASAH1	rs1071645	ASAH1
				0.9	83	138	7711	389.346	38	0.621233	rs8176328	SPHK1	rs2247856	SPHK1	rs1049874	ASAH1	rs1071645	ASAH1
			0.01	0	236	133	5507	341.813	46	0.638104	rs8176328	SPHK1	rs2247856	SPHK1	rs1049874	ASAH1	rs1071645	ASAH1
				0.5	212	130	5368	337.607	41	0.637099	rs8176328	SPHK1	rs2247856	SPHK1	rs1049874	ASAH1	rs1071645	ASAH1
				0.7	160	130	5642	370.177	44	0.654254	rs8176328	SPHK1	rs2247856	SPHK1	rs1049874	ASAH1	rs1071645	ASAH1
				0.9	83	130	6530	389.346	37	0.621233	rs8176328	SPHK1	rs2247856	SPHK1	rs1049874	ASAH1	rs1071645	ASAH1
			0.05	0	236	99	2741	336.466	43	0.648246	rs8176328	SPHK1	rs2247856	SPHK1	rs1049874	ASAH1	rs1071645	ASAH1
				0.5	212	99	2888	332.056	36	0.647751	rs8176328	SPHK1	rs2247856	SPHK1	rs1049874	ASAH1	rs1071645	ASAH1
				0.7	160	99	3007	363.907	40	0.665527	rs8176328	SPHK1	rs2247856	SPHK1	rs1049874	ASAH1	rs1071645	ASAH1
				0.9	83	98	3356	383.813	34	0.630188	rs8176328	SPHK1	rs2247856	SPHK1	rs1049874	ASAH1	rs1071645	ASAH1
		10	0	0	140	149	8373	370.592	56	0.652094	rs1049874	ASAH1	rs1071645	ASAH1	rs8176328	SPHK1	rs2247856	SPHK1
				0.5	119	145	7927	379.632	51	0.645662	rs1049874	ASAH1	rs1071645	ASAH1	rs8176328	SPHK1	rs2247856	SPHK1
				0.7	72	138	7580	405.874	45	0.616801	rs1049874	ASAH1	rs1071645	ASAH1	rs8176328	SPHK1	rs2247856	SPHK1
				0.9	23	124	6984	545.966	18	0.443601	rs1049874	ASAH1	rs1071645	ASAH1	rs8176328	SPHK1	rs2247856	SPHK1
			0.01	0	140	137	6695	370.592	56	0.652094	rs1049874	ASAH1	rs1071645	ASAH1	rs8176328	SPHK1	rs2247856	SPHK1
				0.5	119	137	6910	379.632	51	0.645662	rs1049874	ASAH1	rs1071645	ASAH1	rs8176328	SPHK1	rs2247856	SPHK1
				0.7	72	131	6828	405.874	45	0.616801	rs1049874	ASAH1	rs1071645	ASAH1	rs8176328	SPHK1	rs2247856	SPHK1
				0.9	23	124	6984	545.966	18	0.443601	rs1049874	ASAH1	rs1071645	ASAH1	rs8176328	SPHK1	rs2247856	SPHK1
			0.05	0	140	100	3319	367.29	54	0.657956	rs1049874	ASAH1	rs1071645	ASAH1	rs8176328	SPHK1	rs2247856	SPHK1
				0.5	119	100	3417	377.14	51	0.649928	rs1049874	ASAH1	rs1071645	ASAH1	rs8176328	SPHK1	rs2247856	SPHK1
				0.7	72	98	3596	401.514	41	0.623498	rs1049874	ASAH1	rs1071645	ASAH1	rs8176328	SPHK1	rs2247856	SPHK1
				0.9	23	98	4255	545.966	18	0.443601	rs1049874	ASAH1	rs1071645	ASAH1	rs8176328	SPHK1	rs2247856	SPHK1
		11	0	0	160	64	1602	8.99283	6	0.689858	rs398607	GALC	rs34362748	GALC	rs402348	KDSR	rs2003149	KDSR
				0.5	156	64	1609	9.7741	8	0.615574	rs398607	GALC	rs34362748	GALC	rs402348	KDSR	rs2003149	KDSR
				0.7	133	63	1495	10.9571	7	0.563333	rs398607	GALC	rs34362748	GALC	rs402348	KDSR	rs2003149	KDSR
				0.9	90	144	7798	403.289	34	0.589218	rs8176328	SPHK1	rs2247856	SPHK1	rs76033185	SMPD4	rs79875317	SMPD4
			0.01	0	160	50	770	8.91906	5	0.695564	rs398607	GALC	rs34362748	GALC	rs402348	KDSR	rs2003149	KDSR
				0.5	156	50	778	9.69499	7	0.620597	rs398607	GALC	rs34362748	GALC	rs402348	KDSR	rs2003149	KDSR
				0.7	133	51	864	10.8465	7	0.569076	rs398607	GALC	rs34362748	GALC	rs402348	KDSR	rs2003149	KDSR
				0.9	90	126	5686	403.289	32	0.589218	rs8176328	SPHK1	rs2247856	SPHK1	rs76033185	SMPD4	rs79875317	SMPD4
			0.05	0	160	38	393	9.20593	6	0.673889	rs398607	GALC	rs34362748	GALC	rs402348	KDSR	rs2003149	KDSR
				0.5	156	38	395	9.14651	6	0.657812	rs398607	GALC	rs34362748	GALC	rs402348	KDSR	rs2003149	KDSR
				0.7	133	38	425	10.8465	7	0.569076	rs398607	GALC	rs34362748	GALC	rs402348	KDSR	rs2003149	KDSR
				0.9	90	98	3054	404.952	37	0.586799	rs8176328	SPHK1	rs2247856	SPHK1	rs76033185	SMPD4	rs79875317	SMPD4
		12	0	0	40	133	7493	621.039	52	0.43552	rs8176328	SPHK1	rs2247856	SPHK1	rs1049874	ASAH1	rs1071645	ASAH1
				0.5	34	132	7264	710.278	48	0.379921	rs8176328	SPHK1	rs2247856	SPHK1	rs1049874	ASAH1	rs1071645	ASAH1
				0.7	29	130	7168	689.493	37	0.388792	rs8176328	SPHK1	rs2247856	SPHK1	rs1049874	ASAH1	rs1071645	ASAH1
				0.9	14	113	5136	772.935	14	0.320231	rs8176328	SPHK1	rs2247856	SPHK1	rs1049874	ASAH1	rs1071645	ASAH1
			0.01	0	40	133	7493	621.039	52	0.43552	rs8176328	SPHK1	rs2247856	SPHK1	rs1049874	ASAH1	rs1071645	ASAH1
				0.5	34	132	7264	710.278	48	0.379921	rs8176328	SPHK1	rs2247856	SPHK1	rs1049874	ASAH1	rs1071645	ASAH1
				0.7	29	130	7168	689.493	37	0.388792	rs8176328	SPHK1	rs2247856	SPHK1	rs1049874	ASAH1	rs1071645	ASAH1
				0.9	14	113	5136	772.935	14	0.320231	rs8176328	SPHK1	rs2247856	SPHK1	rs1049874	ASAH1	rs1071645	ASAH1
			0.05	0	40	101	3888	621.039	52	0.43552	rs8176328	SPHK1	rs2247856	SPHK1	rs1049874	ASAH1	rs1071645	ASAH1
				0.5	34	94	3434	693.63	46	0.38904	rs8176328	SPHK1	rs2247856	SPHK1	rs1049874	ASAH1	rs1071645	ASAH1
				0.7	29	99	4003	662.755	34	0.404477	rs8176328	SPHK1	rs2247856	SPHK1	rs1049874	ASAH1	rs1071645	ASAH1
				0.9	14	99	3653	772.935	14	0.320231	rs8176328	SPHK1	rs2247856	SPHK1	rs1049874	ASAH1	rs1071645	ASAH1
		13	0	0	162	152	8700	396.392	46	0.653251	rs8176328	SPHK1	rs2247856	SPHK1	rs1049874	ASAH1	rs1071645	ASAH1
				0.5	150	152	8591	408.359	48	0.618417	rs8176328	SPHK1	rs2247856	SPHK1	rs1049874	ASAH1	rs1071645	ASAH1
				0.7	121	149	8414	421.644	51	0.577477	rs1049874	ASAH1	rs1071645	ASAH1	rs8176328	SPHK1	rs2247856	SPHK1
				0.9	61	139	7664	485.03	40	0.511384	rs1049874	ASAH1	rs1071645	ASAH1	rs8176328	SPHK1	rs2247856	SPHK1
			0.01	0	162	135	6474	395.048	44	0.655472	rs8176328	SPHK1	rs2247856	SPHK1	rs1049874	ASAH1	rs1071645	ASAH1
				0.5	150	140	7266	408.053	47	0.618882	rs8176328	SPHK1	rs2247856	SPHK1	rs1049874	ASAH1	rs1071645	ASAH1
				0.7	121	132	6462	420.26	49	0.579377	rs1049874	ASAH1	rs1071645	ASAH1	rs8176328	SPHK1	rs2247856	SPHK1
				0.9	61	123	5927	485.03	40	0.511384	rs1049874	ASAH1	rs1071645	ASAH1	rs8176328	SPHK1	rs2247856	SPHK1
			0.05	0	162	99	3255	390.048	43	0.663875	rs8176328	SPHK1	rs2247856	SPHK1	rs1049874	ASAH1	rs1071645	ASAH1
				0.5	150	99	3279	401.789	42	0.62853	rs8176328	SPHK1	rs2247856	SPHK1	rs1049874	ASAH1	rs1071645	ASAH1
				0.7	121	101	3542	419.82	48	0.579985	rs1049874	ASAH1	rs1071645	ASAH1	rs8176328	SPHK1	rs2247856	SPHK1
				0.9	61	101	3809	483.961	39	0.512515	rs1049874	ASAH1	rs1071645	ASAH1	rs8176328	SPHK1	rs2247856	SPHK1
		14	0	0	21	127	6763	700.687	15	0.42068	rs1049874	ASAH1	rs1071645	ASAH1	rs8176328	SPHK1	rs2247856	SPHK1
				0.5	21	127	6763	700.687	15	0.42068	rs1049874	ASAH1	rs1071645	ASAH1	rs8176328	SPHK1	rs2247856	SPHK1
				0.7	18	123	5720	674.85	13	0.458692	rs1049874	ASAH1	rs1071645	ASAH1	rs8176328	SPHK1	rs2247856	SPHK1
				0.9	16	117	3586	660.689	11	0.464443	rs1049874	ASAH1	rs1071645	ASAH1	rs8176328	SPHK1	rs2247856	SPHK1
			0.01	0	21	127	6763	700.687	15	0.42068	rs1049874	ASAH1	rs1071645	ASAH1	rs8176328	SPHK1	rs2247856	SPHK1
				0.5	21	127	6763	700.687	15	0.42068	rs1049874	ASAH1	rs1071645	ASAH1	rs8176328	SPHK1	rs2247856	SPHK1
				0.7	18	123	5720	674.85	13	0.458692	rs1049874	ASAH1	rs1071645	ASAH1	rs8176328	SPHK1	rs2247856	SPHK1
				0.9	16	117	3586	660.689	9	0.464443	rs1049874	ASAH1	rs1071645	ASAH1	rs8176328	SPHK1	rs2247856	SPHK1
			0.05	0	21	98	4159	700.687	15	0.42068	rs1049874	ASAH1	rs1071645	ASAH1	rs8176328	SPHK1	rs2247856	SPHK1
				0.5	21	98	4159	700.687	15	0.42068	rs1049874	ASAH1	rs1071645	ASAH1	rs8176328	SPHK1	rs2247856	SPHK1
				0.7	18	104	4094	674.85	13	0.458692	rs1049874	ASAH1	rs1071645	ASAH1	rs8176328	SPHK1	rs2247856	SPHK1
				0.9	16	100	2579	660.689	9	0.464443	rs1049874	ASAH1	rs1071645	ASAH1	rs8176328	SPHK1	rs2247856	SPHK1

## Sheet: TableS4
								Table S4	Weighted mutual information (WMI) corrected for multiple testing
									MAF 0.01 and allocation probability 0.9
										Diastoic blood pressure
											Genotype WMI							Relative variance
	Subpopulation	Subjects	Number WMI	SNP1	Gene1	SNP2	Gene2	AABB	AABb	Aabb	AaBB	AaBb	Aabb	aaBB	aaBb	aabb	WMI Sum	Geno/Pheno	Epi/Geno	Private impact
		722	344
	2	44	34	rs1049874	ASAH1	rs1071645	ASAH1	20.3649	0	0	0	22.4133	0	0	0	21.2835	64.0617	0.609658	0.898904
				rs8176328	SPHK1	rs2247856	SPHK1	14.3228	0	0	0	19.2992	0	0	0	21.6481	55.2701	0.609671	0.902627
				rs865832	SGPL1	rs12770335	SGPL1	10.2191	0	0	3.01888	14.3161	0	0	0	0	27.5541	0.42502	0.617135
				rs3170633	GCLM	rs41303970	GCLM	5.27195	0	0	-1.51813	4.20098	0	0	0.642175	4.16483	12.7618	0.242235	0.494567
				rs76033185	SMPD4	rs79875317	SMPD4	4.69657	-1.21912	0	0	6.74884	0	0	-1.19656	1.3673	10.397	0.22968	0.217499
				rs4905937	DEGS2	rs7157599	DEGS2	0	-2.2913	4.44157	0.278146	4.28403	0	1.68041	0	0	8.39285	0.239477	0.531363
				rs398607	GALC	rs12888666	GALC	-0.892623	0.58327	1.73838	-0.672105	2.14201	0	3.07962	0	0	5.97854	0.163846	0.412306
				rs3811514	SPHKAP	rs3811515	SPHKAP	2.79293	0.507846	-0.531669	0	0.703351	0.298551	0	0	1.90333	5.67434	0.1524	0.414468
				rs3741562	CERS5	rs7302981	CERS5	0	0	1.52032	0	0.662127	1.02971	2.99458	0.0857351	-1.15183	5.14064	0.151763	0.391929
				rs8074728	ENPP7	rs11657217	ENPP7	0	-0.21917	1.86197	-0.781852	2.16682	-0.435377	2.75863	-0.424622	0	4.9264	0.126714	0.698736
				rs113327588	PPAP2A	rs12888666	GALC	0.846288	0.0732194	0	0	0.105218	2.37995	0.281238	0	0	3.68591	0.162454	0.438583	0.0151103
				rs36259	CERS4	rs17160349	CERS4	0	0	1.65753	0	2.02704	-0.964452	0	0.63122	0	3.35134	0.136829	0.327123
				rs10909567	SMPD4	rs2301022	GCLM	0	-0.384406	1.38573	1.81058	-0.180048	0	-0.489708	0.545752	0.225436	2.91333	0.118795	0.666702	0.0119432
				rs4880	SOD2	rs8074728	ENPP7	-0.224538	0.815574	-0.114896	-0.358949	1.13562	-0.442748	1.39858	0	0.496507	2.70516	0.137303	0.424456	0.0110898
				rs1048197	PPIL6	rs7157599	DEGS2	0	0	0	2.10292	0	0	0	0.31995	0.26206	2.68493	0.129029	0.13105	0.0110069
				rs801720	CERK	rs36211083	CERK	0	0	1.49542	0	0.352892	-0.167551	0.502549	0.71871	-0.363625	2.53839	0.101678	0.526632
				rs1138439	PPAP2C	rs1127912	CERS4	0.327124	-0.254603	0	0.986787	0	0.218646	-0.781542	1.89943	0	2.39584	0.117211	0.503904	0.00982172
				rs2003149	KDSR	rs10763354	SGMS1	1.3034	-0.217148	0	0.12906	-0.478495	0.602412	0	1.12803	-0.102197	2.36506	0.110344	0.650142	0.00969553
				rs6511701	S1PR5	rs4808863	CERS1	0	1.39138	-0.373905	1.35502	-0.740112	0.244763	0	0	0.220114	2.09725	0.106793	0.342934	0.00859767
				rs28385609	SMPDL3A	rs67319648	PPAPDC1A	-1.02498	1.54455	0	1.30876	0	0	0	0.213965	0	2.0423	0.132389	0.429266
				rs3741562	CERS5	rs113327588	PPAP2A	-0.00561682	0	0.489987	0.896046	0	0	-0.728857	1.38527	0	2.03683	0.10967	0.351998	0.00834996
				rs11881630	CERS4	rs17159388	CERS4	0	0	0.393641	0	1.59721	0	0	0	0	1.99085	0.0877657	0.0968419
				rs398607	GALC	rs34362748	GALC	-0.917101	0.732261	0.675824	-0.0499291	0.346351	0	1.10158	0	0	1.88899	0.111206	0.429451
				rs3811514	SPHKAP	rs16824283	SPHKAP	0	0	1.29063	0	0.584752	-0.40138	0.471945	0.265786	-0.462309	1.74942	0.114656	0.445202
				rs2301022	GCLM	rs41303970	GCLM	-0.689361	0.6462	0.818074	0.363803	-0.0528715	0	0.579061	0	0	1.66491	0.0776906	0.510229	0.00682527
				rs3170633	GCLM	rs2301022	GCLM	-0.744	0.302243	0.446036	0.115031	0.0210734	-0.0637852	0.959096	0	0	1.03569	0.0553283	0.330406
				rs1071645	ASAH1	rs4808863	CERS1	-0.00362426	-0.0933595	0.0444234	0.458729	-0.383535	0.440766	0	0.66565	-0.144333	0.984716	0.0538414	0.517839	0.00403683
				rs2241883	FABP1	rs2301022	GCLM	-0.213662	-0.0538739	0.425229	-0.301342	0.133195	0.208557	0.858773	-0.0934164	0	0.96346	0.062941	0.563838	0.00394969
				rs2301022	GCLM	rs801720	CERK	-0.132529	0.776129	-0.0165457	0.17849	-0.249975	-0.0357961	0.407082	0.00256268	0	0.929418	0.0325153	0.618286
				rs1049874	ASAH1	rs4808863	CERS1	-0.0107126	-0.0535148	0.0259613	0.408413	-0.353205	0.369123	0	0.60408	-0.105023	0.885122	0.0491654	0.538192	0.00362855
				rs1130233	AKT1	rs358231	GBA3	-0.000618906	0	0	-0.347163	1.15711	0	0.303521	-0.228196	0	0.884651	0.0326291	0.288133	0.00362662
				rs992270	ASAH2C	rs3739979	ASAH2	0	0.0824334	0.44083	0	0.430603	-0.222144	0	0	0	0.731723	0.0235502	0.00687077
				rs4880	SOD2	rs2301151	FFAR1	0.0144015	-0.14372	0.0400649	-0.358836	0.793026	0	0.102112	-0.143617	0.354466	0.657898	0.0424863	0.524798
				rs1127912	CERS4	rs17160349	CERS4	0	-0.0898366	0.164463	0	0.405021	-0.181096	0	0.0328752	0	0.331427	0.0189001	0.0982675
																	243.672			0.111448
	3	143	9	rs36259	CERS4	rs1127912	CERS4	0.853665	-0.327878	0	-0.438841	1.05003	0.0862127	0	0.164474	0.0361089	1.42378	0.0540037	0.362238
				rs402348	KDSR	rs2003149	KDSR	0.0445348	0	0	0.0705013	0.191996	0.0794281	-0.109517	-0.0438197	0.300795	0.533918	0.019796	0.140081
				rs398607	GALC	rs34362748	GALC	-0.255864	0.343603	0.0628581	0.0450076	-0.0235252	0	0.195884	0	0	0.367964	0.0463763	0.584716
				rs1799883	FABP2	rs698912	COL4A3BP	0.0113275	0.0250218	0.0374227	0	0.0913616	0.0211849	0.138313	-0.0119703	-0.039194	0.273467	0.0241276	0.548487	0.0865992
				rs1127912	CERS4	rs11881630	CERS4	0.072622	0	0	-0.0847864	0.14158	0	-0.00699359	0.0895527	0	0.211975	0.0290533	0.310634
				rs7157599	DEGS2	rs12166204	CERK	0.221702	-0.0236377	-0.0121618	-0.0139779	-0.0644421	-0.00395968	0	-0.0437334	0.0762682	0.136058	0.0107308	0.542165	0.0430856
				rs6511701	S1PR5	rs1868158	SMPD3	-0.0290964	-0.0154434	0.0954502	0.0612673	-0.0017198	-0.0159837	-0.0294732	0.0265451	0	0.0915462	0.00940059	0.835357	0.02899
				rs3741562	CERS5	rs28385609	SMPDL3A	0.0747087	-0.0156301	0	-0.0851611	0.126326	0	0.0767248	-0.0629359	-0.0278455	0.0861867	0.0199008	0.345411	0.0272928
				rs398607	GALC	rs1805078	GALC	0	0	0.0669971	0	-0.0136423	0.0411845	0.00251541	0.0107748	-0.0748691	0.0329605	0.0239428	0.666267	0.0104376
																	3.15785			0.196405
	4	16	16	rs8176328	SPHK1	rs2247856	SPHK1	9.62203	0	0	0	19.9843	0	0	0	22.2363	51.8427	0.597066	0.904386
				rs1049874	ASAH1	rs1071645	ASAH1	22.6248	0	0	0	16.7336	0	0	0	11.1328	50.4912	0.614444	0.89563
				rs929881	FA2H	rs1050450	GPX1	7.0311	0	0	0	11.2754	0	0	-3.17311	12.4366	27.5699	0.401976	0.420214	0.0866035
				rs76033185	SMPD4	rs79875317	SMPD4	11.2869	0	0	0	14.8511	0	0	0	0	26.138	0.423706	0.602264
				rs402348	KDSR	rs2003149	KDSR	7.72095	0	0	0	6.92066	0	0	-2.50574	7.1172	19.2531	0.313475	0.393024
				rs1138439	PPAP2C	rs7302981	CERS5	7.4349	0	0	0	5.10758	1.44064	2.62036	0	0.846383	17.4499	0.412338	0.607532	0.054814
				rs398607	GALC	rs12888666	GALC	0	1.01724	4.84286	-0.560788	3.33469	0	8.38887	0	0	17.0229	0.315183	0.69354
				rs3811514	SPHKAP	rs16824283	SPHKAP	0	0	5.69251	0	0	1.67975	4.39135	4.40499	0	16.1686	0.302384	0.744274
				rs3170633	GCLM	rs801720	CERK	0	8.90759	0	3.06826	-1.93985	2.03627	3.82492	0	0	15.8972	0.289992	0.59329	0.0499367
				rs1130435	FABP6	rs698912	COL4A3BP	-4.50115	8.38702	0	0	0	8.69169	0	-0.71667	1.93595	13.7968	0.400211	0.667877	0.043339
				rs11881630	CERS4	rs17159388	CERS4	0	0	5.16729	0	7.82831	0	0	0	0	12.9956	0.296696	0.366217
				rs11657217	ENPP7	rs3734462	AGPAT4	0	0	6.61448	0	9.4989	-2.17216	0	0	-2.1477	11.7935	0.269404	0.315734	0.0370461
				rs320	LPL	rs328	LPL	-0.570349	-0.0752838	1.74919	-1.60009	5.20693	0	5.73896	0	0	10.4494	0.200937	0.381421
				rs402348	KDSR	rs10763354	SGMS1	2.56211	0	0	0	6.07886	0	0.493035	-2.32365	3.38956	10.1999	0.214162	0.332565	0.0320403
				rs3744037	SPHK1	rs3811514	SPHKAP	0	2.51048	0	2.45939	0.833306	0	-0.783734	-0.859533	5.16353	9.32344	0.185693	0.491023	0.029287
				rs2297568	SPTLC1	rs1799883	FABP2	0	1.87615	0.178609	5.25536	-0.0555522	-2.10924	0	0	2.80948	7.95481	0.176473	0.357738
																	318.347			0.333067
	5	53	39	rs8176328	SPHK1	rs2247856	SPHK1	25.3892	0	0	0	26.3189	0	0	0	27.0346	78.7427	0.623454	0.87319
				rs1049874	ASAH1	rs1071645	ASAH1	25.9235	0	0	0	24.967	0	0	0	24.7835	75.6739	0.624645	0.867522
				rs36259	CERS4	rs17160349	CERS4	0	0	8.4766	0	9.21129	-2.76791	1.87758	0.180755	0	16.9783	0.261225	0.422799
				rs8074728	ENPP7	rs11657217	ENPP7	0	0.0958677	2.91069	-0.956492	4.88603	0	7.29101	-0.927443	0	13.2997	0.181753	0.465228
				rs76033185	SMPD4	rs79875317	SMPD4	3.91371	-1.17391	0	0	6.48144	0	0	0	1.62976	10.851	0.181119	0.217436
				rs992270	ASAH2C	rs3739979	ASAH2	0	0	3.19849	0	4.53909	-1.60076	1.60192	0	0	7.73874	0.170079	0.209503
				rs4905937	DEGS2	rs7157599	DEGS2	0	-1.51796	3.22231	1.89488	2.30853	0	0	0	0	5.90776	0.190094	0.464506
				rs3811514	SPHKAP	rs16824283	SPHKAP	0	0	3.12793	0	1.36877	-0.423494	2.05648	0.810456	-1.15398	5.78616	0.154885	0.39864
				rs3741562	CERS5	rs7302981	CERS5	0	0	3.28524	0	1.68999	-0.518313	2.09863	0.49961	-1.32393	5.73122	0.154184	0.39321
				rs3811514	SPHKAP	rs3828161	SPHKAP	1.06764	1.10452	-0.971536	0	0.633647	-0.217699	0	0	2.33406	3.95063	0.129035	0.441473
				rs3170633	GCLM	rs41303970	GCLM	1.85992	0	0	0.04845	0.364266	-0.282171	-0.61613	0.853893	1.18015	3.40838	0.112063	0.492669
				rs3811514	SPHKAP	rs3811515	SPHKAP	0.478164	0.809148	-0.633584	0	1.00959	-0.646884	0	0	2.16901	3.18544	0.11656	0.481088
				rs398607	GALC	rs34362748	GALC	-0.434268	2.21954	0	0.519047	-0.432159	0	1.0574	0	0	2.92956	0.0879441	0.477788
				rs865832	SGPL1	rs12770335	SGPL1	1.45452	0	0	-0.99688	2.42663	0	0	0	0	2.88427	0.118004	0.222585
				rs398607	GALC	rs12888666	GALC	-0.254561	0.175095	0.387758	-0.746055	1.43576	0	2.23083	-0.368247	0	2.86057	0.0792781	0.200272
				rs243887	SPTLC3	rs1049874	ASAH1	1.3142	-1.2875	0.751444	-0.243201	1.70048	0	0	0.504067	0.088193	2.82768	0.112225	0.602526	0.00985333
				rs243887	SPTLC3	rs1071645	ASAH1	1.3142	-1.2875	0.751444	-0.243201	1.70048	0	0	0.504067	0.088193	2.82768	0.112225	0.602526	0.00985333
				rs1127912	CERS4	rs17160349	CERS4	0	-0.511244	1.69907	0.118682	1.92227	-0.538777	0	0	0	2.69	0.0606335	0.148158
				rs285	LPL	rs1695	GSTP1	-0.0222915	0.374686	0	1.36749	-1.22325	0.421984	0	1.46448	-0.00915293	2.37394	0.130281	0.649889	0.00827224
				rs36259	CERS4	rs1127912	CERS4	1.77254	-0.607234	0	-0.845404	1.72576	0	0	0.293183	0	2.33885	0.0744804	0.178628
				rs267738	CERS2	rs10763354	SGMS1	0	0	0.96057	0.576058	0.728586	0	-0.280874	-0.361245	0.702473	2.32557	0.121623	0.513413	0.00810367
				rs5186	AGTR1	rs3811514	SPHKAP	-0.0152194	1.69239	0.208288	-0.217475	0.616055	-0.114519	0.499101	-0.333659	-0.0395155	2.29545	0.0453489	0.468372	0.00799871
				rs12195587	ELOVL2	rs1476387	SMPD2	0	0.337666	0	-0.252683	-0.424884	1.67189	0.583872	0.323694	0	2.23956	0.102805	0.321592	0.00780397
				rs801720	CERK	rs36211083	CERK	0	0	1.33897	0	0.481893	-0.311588	0.36036	0.899928	-0.553877	2.21569	0.101055	0.469166
				rs320	LPL	rs2267161	GAL3ST1	-0.167523	0	1.44456	0.0188349	-0.0786995	0.07317	0.150085	0.573396	0	2.01383	0.0987448	0.59119	0.00701738
				rs320	LPL	rs328	LPL	-0.212167	1.14635	0	-0.377333	0.48214	0	0.955246	0	0	1.99424	0.0854005	0.431823
				rs10763354	SGMS1	rs3828161	SPHKAP	0.397128	0	0.792332	0	0.428179	0.0102569	0.134245	0.617813	-0.493368	1.88659	0.11051	0.577869	0.006574
				rs1130233	AKT1	rs2241883	FABP1	0.576092	0	0	0	-0.512486	1.41048	0.347984	0.740357	-0.782143	1.78028	0.0974237	0.420784	0.00620357
				rs698912	COL4A3BP	rs4808863	CERS1	0.159384	0	0.0562373	0	1.44056	-0.421259	0.582658	-0.773138	0.469402	1.51384	0.0776222	0.621393	0.00527514
				rs113327588	PPAP2A	rs16824283	SPHKAP	0	0.426655	0.242024	1.24928	-0.268214	-0.284921	0	0	0.118161	1.48298	0.0773824	0.291941	0.0051676
				rs7157599	DEGS2	rs4808863	CERS1	0.0787342	0	0.123988	-0.101326	1.04083	-0.190378	0.147245	-0.412899	0.643705	1.32989	0.0406568	0.501581
				rs3811515	SPHKAP	rs16824283	SPHKAP	0	0	0.124715	0	-0.293087	0.749979	0.255768	0.60482	-0.526822	0.915375	0.0461731	0.586649
				rs3734462	AGPAT4	rs1799983	NOS3	0.00708519	0	0.28545	0.778176	-0.554371	0.0437563	-0.610811	0.931679	0	0.880964	0.0674533	0.500744	0.00306981
				rs2297568	SPTLC1	rs1511025	FABP2	0.229105	-0.108675	-0.0590021	0	0.991522	-0.378091	0.108911	-0.644265	0.72277	0.862275	0.0636916	0.4835	0.00300468
				rs1130435	FABP6	rs2472205	ASAH1	-0.335043	0.795188	0	0.220547	-0.135238	0	0.220782	0	0	0.766236	0.0419452	0.581655	0.00267003
				rs3170633	GCLM	rs2301022	GCLM	-0.309495	0.472604	0.237278	0.0764518	0.00990655	0	0.306545	-0.105992	0	0.687299	0.036255	0.248597
				rs1511025	FABP2	rs1868158	SMPD3	0.1174	-0.00679396	0	0.129206	0.130293	-0.0543347	-0.109885	-0.0197966	0.488002	0.674091	0.0236749	0.703456	0.00234894
				rs28385609	SMPDL3A	rs61748787	SPHK2	0	-0.133935	0.281867	0	0.291719	-0.14878	0.0748333	0	0	0.365705	0.0308207	0.0309079	0.00127433
				rs12195587	ELOVL2	rs698912	COL4A3BP	0	0	0.0547197	0	0.390437	-0.0754283	0.0218529	-0.270901	0.238041	0.358721	0.0210496	0.649383	0.00125
																	279.575			0.0949
	6	82	43	rs1049874	ASAH1	rs1071645	ASAH1	24.144	0	0	0	24.8763	0	0	0	24.4403	73.4607	0.624859	0.864881
				rs8176328	SPHK1	rs2247856	SPHK1	23.4203	0	0	0	24.1921	0	0	0	24.1917	71.8041	0.624665	0.867233
				rs76033185	SMPD4	rs79875317	SMPD4	7.54196	-1.76745	0	0	8.44266	0.666213	0	0	0	14.8834	0.250808	0.390912
				rs865832	SGPL1	rs12770335	SGPL1	3.97933	0	0	-1.97629	5.31506	0	0	0	0	7.31809	0.19467	0.239314
				rs398607	GALC	rs12888666	GALC	-0.716252	0.260176	2.93506	-0.431547	1.84091	0	3.33816	0	0	7.22651	0.17892	0.386981
				rs36259	CERS4	rs17160349	CERS4	0	0	3.10817	0	4.33746	-1.4141	0.727271	0.230221	0	6.98902	0.172748	0.331999
				rs8074728	ENPP7	rs11657217	ENPP7	0	-0.0776375	1.04883	-0.437772	2.15254	-0.0818348	2.44943	-0.68016	0	4.3734	0.0827829	0.526469
				rs3811514	SPHKAP	rs16824283	SPHKAP	0	0	1.62187	0	1.06755	-0.296176	1.90913	0	-0.529167	3.77321	0.137533	0.442969
				rs3741562	CERS5	rs7302981	CERS5	0	0	1.6171	0	1.81928	-0.519121	1.7726	-0.559349	-0.394447	3.73606	0.138762	0.419359
				rs3811514	SPHKAP	rs3811515	SPHKAP	1.27293	-0.33026	-0.229755	0	1.80316	-0.878931	0	0	1.68591	3.32305	0.140661	0.432387
				rs3170633	GCLM	rs41303970	GCLM	2.1856	0	0	-0.94216	1.36192	0.0331891	-0.438617	0.760129	0.133559	3.09362	0.123542	0.474382
				rs11881630	CERS4	rs17159388	CERS4	0	0	0.719199	0	2.05733	0	0	0	0	2.77653	0.112992	0.12414
				rs1511025	FABP2	rs1799883	FABP2	0	0	0.845444	0	0.481178	0.0619307	0.9046	0.0940674	-0.554092	1.83313	0.103085	0.462525
				rs3811514	SPHKAP	rs3828161	SPHKAP	0.948873	0.280998	-0.46151	0	0.301369	0.0331911	0	0	0.725982	1.8289	0.0983553	0.493491
				rs320	LPL	rs328	LPL	-0.163837	0.462569	0	-0.559252	0.924629	0	0.937713	0	0	1.60182	0.0883977	0.383574
				rs3744037	SPHK1	rs8176328	SPHK1	0	0	0.0795528	0	-0.120463	1.00047	0.621519	0.179492	-0.479706	1.28087	0.071236	0.547545
				rs3744037	SPHK1	rs2247856	SPHK1	0	0	0.0795528	0	-0.120463	1.00047	0.621519	0.179492	-0.479706	1.28087	0.071236	0.547545	0.00564546
				rs3170633	GCLM	rs2301022	GCLM	-0.435619	0.136477	0.546525	0.0436829	0.265658	0	0.651427	-0.12404	0	1.08411	0.0672951	0.370645
				rs398607	GALC	rs34362748	GALC	-0.273648	0.247336	0.0621698	-0.338539	0.492552	0	0.789825	0	0	0.979695	0.0852119	0.509492
				rs36259	CERS4	rs1127912	CERS4	0.595894	-0.217777	0	-0.26137	0.559114	0.134504	0	0.113204	0	0.923568	0.0383917	0.281808
				rs3741562	CERS5	rs4918	AHSG	0.250374	0	0.186827	0	0.432452	-0.211413	-0.168233	-0.0515244	0.281807	0.720288	0.0612094	0.49458	0.00317469
				rs76805488	CERS2	rs78875607	CERS2	0	0	0	0	0.572312	0	0.122743	0	0	0.695055	0.047315	0.049756
				rs320	LPL	rs2301151	FFAR1	0.0693584	0	0.45525	-0.249642	0.284173	-0.00349431	0.18791	-0.050861	0	0.692694	0.0607253	0.528741	0.00305307
				rs1130435	FABP6	rs7157599	DEGS2	0.418556	0.00359897	-0.17114	0	0.219207	0.0988216	0.117017	-0.156404	0.135383	0.665039	0.0493954	0.481142	0.00293118
				rs73379143	SMPD5	rs11989295	OPLAH	0	0	0	0	0.505439	0	0.122774	0	0	0.628213	0.0473149	0.0494183	0.00276887
				rs7157599	DEGS2	rs2301022	GCLM	0.301327	0	0.100522	-0.227374	0.496265	-0.0573885	0.0783561	-0.142319	0.0653662	0.614755	0.0448318	0.533926	0.00270955
				rs1127912	CERS4	rs17160349	CERS4	0	-0.255556	0.332765	-0.0163712	0.48702	-0.0872271	0	0.0920257	0	0.552657	0.0270255	0.205008
				rs1799983	NOS3	rs2566514	NOS3	-0.406008	0.438183	0.162447	0.403078	-0.162285	0	0.0984906	0	0	0.533905	0.0447632	0.56169
				rs346803	SPHK1	rs8176328	SPHK1	0.379733	-0.0636834	-0.26241	0	0.118598	0.276595	0	0	0.0340589	0.482892	0.057364	0.576289	0.00212836
				rs346803	SPHK1	rs2247856	SPHK1	0.379733	-0.0636834	-0.26241	0	0.118598	0.276595	0	0	0.0340589	0.482892	0.057364	0.576289
				rs346803	SPHK1	rs2247856	SPHK1	0.379733	-0.0636834	-0.26241	0	0.118598	0.276595	0	0	0.0340589	0.482892	0.057364	0.576289
				rs34683195	B4GALT6	rs1071645	ASAH1	0.0553273	0	0	0.30943	-0.0619252	0	-0.233204	0.0908199	0.307919	0.468366	0.0463205	0.614143	0.00206434
				rs3811515	SPHKAP	rs3828161	SPHKAP	0	0	0.0779173	0	-0.206726	0.389896	0.156661	0.329353	-0.288679	0.458422	0.0357424	0.611015	0.00202051
				rs34683195	B4GALT6	rs1049874	ASAH1	0.0510841	0	0	0.281418	-0.0559925	0	-0.220451	0.0824937	0.290606	0.429158	0.0447185	0.619324
				rs4905937	DEGS2	rs7157599	DEGS2	-0.11978	-0.0829544	0.238755	0.211105	0.163278	-0.0669083	0.0629825	0	0	0.406478	0.0197579	0.0988244
				rs7850023	MIR4668	rs5186	AGTR1	0.0257065	0.390941	-0.33683	-0.0144752	-0.169112	0.344778	0	0	0.137569	0.378576	0.0381501	0.459512	0.00166859
				rs1127912	CERS4	rs17159388	CERS4	0	0	0.213104	0	0.275051	-0.135648	0	0.0761208	-0.0505204	0.378107	0.0434052	0.272225	0.00166652
				rs1127912	CERS4	rs11881630	CERS4	0.213104	0	0	-0.135648	0.275051	0	-0.0505204	0.0761208	0	0.378107	0.0434052	0.272225	0.00166652
				rs2228194	FABP3	rs6686449	DEGS1	0	0	0.147307	0.0112563	0.0908392	0	0.0379007	0.019296	0	0.3066	0.0060408	0.00798099	0.00135135
				rs992270	ASAH2C	rs3739979	ASAH2	0	-0.0933494	0.110106	0	0.0816945	0.00112827	0.0799439	0.00483314	0	0.184356	0.011752	0.0698432
				rs4880	SOD2	rs11657217	ENPP7	-0.214158	0.308851	0	0.157325	-0.127322	0.0361677	0	-0.00450993	-0.000337995	0.156016	0.0226139	0.703644	0.000687643
				rs41292584	SMPDL3A	rs3739709	LPAR1	0.0590756	0.010744	0	-0.0613891	-0.00992793	0.0838433	0	0	0	0.0823459	0.0192062	0.0745024	0.000362942
				rs801720	CERK	rs36211083	CERK	0	-0.0410519	0.0143085	-0.0108114	0.000176703	0.00312047	0.0493461	0.110776	-0.0708566	0.0550074	0.00710431	0.654935
																	223.803			0.0285
	7	85	34	rs1049874	ASAH1	rs1071645	ASAH1	28.1888	0	0	0	28.8961	0	0	0	27.1032	84.1881	0.625025	0.857412
				rs8176328	SPHK1	rs2247856	SPHK1	21.8195	0	0	0	28.0527	0	0	0	30.8639	80.7361	0.614588	0.892659
				rs76033185	SMPD4	rs79875317	SMPD4	5.7188	-1.35137	0	0	9.76225	0	0	0	1.75369	15.8834	0.20574	0.284923
				rs36259	CERS4	rs17160349	CERS4	0	0	5.65483	0	6.13775	-3.0378	2.87608	0.379159	0	12.01	0.23	0.43658	0.0453451
				rs865832	SGPL1	rs12770335	SGPL1	5.74034	0	0	-3.16019	7.66951	0	0	0	0	10.2497	0.218612	0.234279
				rs3170633	GCLM	rs41303970	GCLM	4.50738	0	0	-1.83262	2.45224	0	-0.83639	1.31379	1.01638	6.62078	0.167938	0.352935
				rs398607	GALC	rs12888666	GALC	-0.79617	-0.301931	2.74078	-0.808477	2.4514	0	3.56145	-0.250059	0	6.59699	0.113309	0.24256
				rs3811514	SPHKAP	rs16824283	SPHKAP	0	0	3.73308	0	2.4894	-1.25373	1.92041	0.63979	-1.01012	6.51884	0.170284	0.375357
				rs3811514	SPHKAP	rs3811515	SPHKAP	2.62734	0.738888	-0.785038	0	0.846234	0.423723	0	0	2.45937	6.31052	0.139729	0.454147
				rs992270	ASAH2C	rs3739979	ASAH2	0	0	3.10862	0	4.61484	-2.0297	0	0	0	5.69377	0.160708	0.211485
				rs320	LPL	rs328	LPL	-0.0314996	0.971094	0	-0.867097	1.77204	0	2.22985	0	0	4.07439	0.114504	0.399203
				rs3741562	CERS5	rs7302981	CERS5	0	0	1.34882	0	0.312861	0.593347	0.885187	0.3996	-0.97256	2.56725	0.116515	0.42967
				rs1511025	FABP2	rs1799883	FABP2	0	0	0.913468	0	0.313498	0.224952	1.34897	0.310297	-0.817338	2.29385	0.100968	0.47097
				rs3811514	SPHKAP	rs3828161	SPHKAP	0.48356	0.185323	-0.500643	0	0.774362	-0.537394	0	0	1.3059	1.71111	0.0953492	0.472888
				rs1127912	CERS4	rs17160349	CERS4	0	-0.516164	0.830342	0	1.17023	-0.525975	0.721205	0	0	1.67964	0.0534504	0.0644496
				rs1799983	NOS3	rs2566514	NOS3	-0.406822	0.0518686	1.02386	0.246715	0.146258	0	0.507118	-0.0378382	0	1.53116	0.0551878	0.431591
				rs8074728	ENPP7	rs1050239	SMPD1	0.476462	0	0.232492	0	-0.0399797	0.332863	-0.00502418	0.542973	-0.282312	1.25747	0.0708467	0.611069	0.00474773
				rs35483143	S1PR5	rs4905937	DEGS2	-0.0309574	0.246321	0	-0.00286964	0	0.982912	0	0	0	1.19541	0.0632258	0.302724	0.00451339
				rs4905937	DEGS2	rs7157599	DEGS2	-0.000593125	-0.436053	0.389328	0.0222775	0.706268	0.169465	0.311938	-0.00379611	0	1.15883	0.0179955	0.566696
				rs398607	GALC	rs34362748	GALC	-0.417693	0.221668	0.594849	0.0783775	0.0249081	0	0.565406	0	0	1.06752	0.0643653	0.580068
				rs41292584	SMPDL3A	rs1799983	NOS3	0.624791	-0.402506	0.0187093	0	0.879602	-0.0119203	0	-0.105012	0	1.00366	0.0670325	0.543806	0.00378945
				rs3741562	CERS5	rs1799883	FABP2	0.329469	-0.0105089	-0.00701149	0.630152	-0.406288	0.0425235	0	0.295759	0.0435691	0.917664	0.0575527	0.457968	0.00346474
				rs11881630	CERS4	rs17159388	CERS4	0	0	0.138302	0	0.778571	0	0	0	0	0.916873	0.0456944	0.0484978
				rs11657217	ENPP7	rs402348	KDSR	0	-0.282921	0.371965	0.0368574	0.907248	-0.235877	0	0	0.107205	0.904477	0.0348787	0.60691	0.00341495
				rs3739000	SGPP2	rs3738999	SGPP2	0.145054	0	0	0	0.729207	0	0	0	0	0.874261	0.0467622	0.0493567
				rs929881	FA2H	rs2241883	FABP1	0	0.0499178	0.672601	0.169363	0.00379003	-0.0593682	0.00143897	0.145919	-0.111437	0.872225	0.0162785	0.753746	0.00329318
				rs992270	ASAH2C	rs3739968	ASAH2B	-0.477077	0.456793	0.247441	0.915753	-0.282822	0	0.00813269	0	0	0.868219	0.0571257	0.534494	0.00327806
				rs67319648	PPAPDC1A	rs3811515	SPHKAP	-0.058569	0.418478	-0.0748736	0.00374337	0.137698	0.322104	0.0982526	0	-0.0162794	0.830553	0.0165685	0.588128	0.00313585
				rs11657217	ENPP7	rs929881	FA2H	0	0.18716	0.00894226	0.794736	-0.213153	-0.0259386	0	0.0272871	0.0187277	0.797762	0.0461128	0.424189	0.00301204
				rs1799883	FABP2	rs7157599	DEGS2	0.438291	-0.196309	-0.00860604	0.0872361	0.473305	-0.306	0	-0.21091	0.502349	0.779356	0.0547724	0.487824	0.00294255
				rs3811515	SPHKAP	rs16824283	SPHKAP	0	0	0.539328	0	0.0287865	0.184548	0.134245	0.421462	-0.559318	0.749052	0.0634166	0.499709
				rs402348	KDSR	rs2003149	KDSR	0.0613586	0	0	-0.0256251	0.914932	-0.132777	0.000893789	-0.272393	0.187368	0.733757	0.0223663	0.0837654
				rs3813803	SMPDL3B	rs2301022	GCLM	-0.181203	0.160845	0.531408	0.543254	-0.305298	0	0.0551039	-0.113954	0.00495595	0.695111	0.0432748	0.56733	0.00262447
				rs11657217	ENPP7	rs3170633	GCLM	0.225175	0.0268716	-0.282161	-0.00955558	-0.239049	0.478552	0	0.370309	0	0.570142	0.0463531	0.451438	0.00215263
																	264.858			0.0857142
	8	12	4	rs8176328	SPHK1	rs2247856	SPHK1	24.1456	0	0	0	24.4126	0	0	0	19.8358	68.3939	0.592663	0.907864
				rs3813803	SMPDL3B	rs1799883	FABP2	0	0	18.3832	4.13402	16.6413	0	0	0	0	39.1586	0.503164	0.850398	0.22634
				rs76033185	SMPD4	rs79875317	SMPD4	13.5412	0	0	0	19.4788	0	0	0	0	33.02	0.440635	0.660004
				rs2241883	FABP1	rs398607	GALC	0	0	1.83492	0	15.2258	0	7.8712	0	7.50305	32.435	0.455262	0.924831
																	173.007			0.22634
	9	83	40	rs8176328	SPHK1	rs2247856	SPHK1	25.6851	0	0	0	27.4964	0	0	0	28.6345	81.8161	0.623114	0.871086
				rs1049874	ASAH1	rs1071645	ASAH1	26.0818	0	0	0	26.7827	0	0	0	28.4024	81.2669	0.62402	0.871719
				rs36259	CERS4	rs17160349	CERS4	0	0	7.26506	0	8.00086	-2.79935	2.21689	0.366836	0	15.0503	0.239674	0.431435
				rs865832	SGPL1	rs12770335	SGPL1	4.38034	0	0	-2.18145	5.65591	0	0	0.14557	1.95891	9.95927	0.197428	0.405633
				rs3811514	SPHKAP	rs16824283	SPHKAP	0	0	4.04486	0	2.36332	-0.49289	3.97338	0.0711068	-0.850314	9.10946	0.181977	0.386634
				rs398607	GALC	rs12888666	GALC	-1.05807	0.508213	2.40651	-1.2003	2.74804	0	4.25244	0	0	7.65684	0.173245	0.393736
				rs3811514	SPHKAP	rs3811515	SPHKAP	1.71356	0.867724	-0.796303	0	2.12971	-1.07004	0	0	3.90336	6.74801	0.164935	0.417126
				rs8074728	ENPP7	rs11657217	ENPP7	0	-0.063457	1.4741	-1.08295	2.43735	-0.261065	3.55163	-0.497576	0	5.55804	0.114311	0.614182
				rs402348	KDSR	rs2003149	KDSR	0.809117	0	0	0.776824	2.11547	0	-0.639723	-1.22644	2.84381	4.67906	0.143898	0.43367
				rs1127912	CERS4	rs17160349	CERS4	0	-0.603851	2.07137	0	2.55916	-0.610172	0.681081	0	0	4.09759	0.072054	0.0754947
				rs4905937	DEGS2	rs7157599	DEGS2	-0.41402	-0.84221	1.95353	0.554398	1.75172	0	0.899156	0	0	3.90257	0.119246	0.36781
				rs3741562	CERS5	rs7302981	CERS5	0	0	1.44847	0	1.82121	-0.168272	2.10426	-0.819976	-0.500239	3.88546	0.129633	0.440214
				rs36259	CERS4	rs1127912	CERS4	1.8043	-0.587465	0	-0.828346	1.79082	0	0	0.0766558	0.611236	2.86719	0.0750483	0.250924
				rs11881630	CERS4	rs17159388	CERS4	0	0	0.577355	0	1.69691	0	0	0	0	2.27426	0.0928476	0.0999105
				rs243887	SPTLC3	rs5186	AGTR1	0.00784582	-0.219114	0.342742	1.36426	0.76374	-0.371649	0.13461	-0.118507	0.259495	2.16342	0.0419794	0.520319	0.0081535
				rs801720	CERK	rs36211083	CERK	0	0	1.43127	-0.00379968	0.643252	-0.523652	0.206105	0.864176	-0.537901	2.07945	0.102183	0.501113
				rs320	LPL	rs328	LPL	-0.122161	0.127554	0	-1.05573	1.5666	0	1.51154	0	0	2.02781	0.101673	0.373308
				rs398607	GALC	rs34362748	GALC	-0.817287	1.33199	0.272154	0.20251	-0.0576058	0	0.939719	0	0	1.87148	0.0873893	0.495062
				rs3811515	SPHKAP	rs16824283	SPHKAP	0	0	0.423154	0	-0.2639	1.06842	0.832425	0.555605	-0.744889	1.87082	0.08004	0.501015
				rs3811514	SPHKAP	rs3828161	SPHKAP	0.0835981	1.1285	-0.651337	0	0.0138037	0.0572041	0	0	0.948198	1.57996	0.0850872	0.510394
				rs76805488	CERS2	rs78875607	CERS2	0	0	0	0	1.10275	0	0.34007	0	0	1.44282	0.0715629	0.0757805
				rs1511025	FABP2	rs1799883	FABP2	0	0	0.637994	0	-0.122153	0.538703	0.447041	0.560358	-0.656472	1.40547	0.0720164	0.503524
				rs3739000	SGPP2	rs3738999	SGPP2	0.331909	0	0	0	1.05498	0	0	0	0	1.38689	0.0707204	0.0747182
				rs3744037	SPHK1	rs2247856	SPHK1	0	0	0.223794	0	0.509904	0.380335	0.985483	-0.345311	-0.371041	1.38316	0.0874109	0.5145
				rs3744037	SPHK1	rs8176328	SPHK1	0	0	0.231536	0	0.575652	0.311487	0.967361	-0.389418	-0.326553	1.37007	0.0871627	0.51608
				rs1799983	NOS3	rs2566514	NOS3	-0.715937	0.426767	0.427108	0.138645	0.0766962	0	0.798943	0	0	1.15222	0.0734632	0.494918
				rs4880	SOD2	rs309087	LPPR5	0.0691079	0	0.695606	-0.087068	1.08413	-0.701636	0.0293145	-0.131944	0.192561	1.15007	0.0802011	0.541931	0.00664752
				rs243887	SPTLC3	rs2241883	FABP1	0.601455	-0.444322	-0.0272256	0	0.271081	0.169092	0	0.316039	-0.0998306	0.786289	0.0688559	0.416998	0.00454483
				rs992270	ASAH2C	rs3739979	ASAH2	0	0.0988843	0.184516	0	0.209187	-0.0715947	0.311104	0	0	0.732096	0.010975	0.0133418
				rs1476387	SMPD2	rs2267161	GAL3ST1	-0.338402	0.305769	0.0416526	0.55864	-0.208619	0	-0.121277	-0.0356297	0.411675	0.61381	0.0474591	0.483284	0.00354788
				rs267738	CERS2	rs6686449	DEGS1	-0.0796289	0	0.27046	-0.273572	0.356542	0	0.320713	0	0	0.594514	0.05679	0.317704	0.00343635
				rs6078938	SPTLC3	rs7850023	MIR4668	-0.00884817	0	0.00535735	-0.0161967	-0.0413822	0.303881	0.0405275	0.183438	0.0902853	0.557062	0.0170664	0.620058	0.00321987
				rs1138439	PPAP2C	rs36211083	CERK	0	-0.015814	0.188329	0	-0.0258593	0.108264	-0.012966	0.376001	-0.126326	0.491629	0.016954	0.312485	0.00284166
				rs309087	LPPR5	rs5186	AGTR1	0.328929	0.0448396	0	-0.0156977	0.0408013	-0.0457958	0.0236616	-0.089896	0.194701	0.481543	0.0240373	0.538391	0.00278337
				rs1799883	FABP2	rs801720	CERK	0.0778862	0	0.130402	-0.0613332	-0.0130251	0.102293	-0.024017	0.258286	-0.20019	0.270302	0.0364327	0.480985
				rs7157599	DEGS2	rs4808863	CERS1	0	0.0360872	-0.0042318	0.165205	-0.0315109	0.0182285	-0.0194948	0.130139	-0.0635244	0.230898	0.0092438	0.805457
				rs7850023	MIR4668	rs6511701	S1PR5	0.204781	-0.145155	0.0162404	-0.0778834	0.146866	0	-0.141652	0.138283	0	0.14148	0.0235928	0.48112	0.000817768
				rs79875317	SMPD4	rs16824283	SPHKAP	-0.124487	0.0970856	-0.0024485	0.0344004	-0.163596	0.035083	0.201234	0	0	0.0772718	0.020714	0.114355
				rs12888666	GALC	rs1695	GSTP1	-0.138679	0.0405738	-0.0203955	0.207916	-0.0934372	-0.00173286	-0.0297876	0.0914696	0	0.0559274	0.0102851	0.807871	0.000323266
				rs3170633	GCLM	rs41303970	GCLM	-0.00473068	-0.14408	0	-0.0192608	0.137786	-0.00197284	0.00665792	0.000402251	0.0259901	0.000792496	0.00573327	0.496869
																	264.788			0.0458441
	10	23	18	rs1049874	ASAH1	rs1071645	ASAH1	25.3233	0	0	0	25.6281	0	0	0	23.9301	74.8815	0.620235	0.87999
				rs8176328	SPHK1	rs2247856	SPHK1	21.0772	0	0	0	22.0741	0	0	0	23.6751	66.8264	0.624512	0.862737
				rs8074728	ENPP7	rs11657217	ENPP7	0	-0.885556	8.72665	-2.59892	9.54191	0	10.8719	0	0	25.656	0.329379	0.629273
				rs36259	CERS4	rs17160349	CERS4	0	0	9.74612	0	10.8307	-3.66262	5.86201	0	0	22.7762	0.325102	0.338204
				rs1127912	CERS4	rs17160349	CERS4	0.876314	0	7.42941	0	8.795	-2.09032	0	1.61767	0	16.6281	0.268113	0.558368
				rs76033185	SMPD4	rs79875317	SMPD4	5.37389	0	0	0	9.67299	0	0	0	0	15.0469	0.289671	0.369325
				rs398607	GALC	rs12888666	GALC	0	2.30253	3.53639	-0.775512	2.71303	0	7.16194	0	0	14.9384	0.300729	0.686623
				rs3811514	SPHKAP	rs3828161	SPHKAP	2.08944	4.56546	0	0	0.333725	0.14816	0	0	5.227	12.3638	0.250875	0.636632
				rs865832	SGPL1	rs12770335	SGPL1	5.91318	0	0	-2.64906	5.52314	0	0	1.26712	0	10.0544	0.233667	0.44431
				rs5186	AGTR1	rs2301022	GCLM	0	0	2.26137	5.55964	0	0	-2.67179	4.72717	-0.128898	9.7475	0.218412	0.357637	0.0306943
				rs3170633	GCLM	rs398607	GALC	-0.40126	-0.547706	1.10472	1.66344	2.30579	0	0	0	4.68046	8.80545	0.22726	0.522427	0.0277278
				rs801720	CERK	rs36211083	CERK	0	0	2.8541	0	0.151487	-0.165838	0	4.55249	0	7.39224	0.186236	0.4658
				rs1868158	SMPD3	rs4905937	DEGS2	-1.93752	4.90423	0	2.40359	0	0.364368	0.691717	0	0	6.42639	0.180473	0.341734	0.0202363
				rs402348	KDSR	rs1476387	SMPD2	0	0.348941	0	3.57946	0	0.620526	-1.36258	2.77477	-0.232124	5.729	0.152813	0.488004	0.0180403
				rs12195587	ELOVL2	rs2247856	SPHK1	0	0.3041	0	2.85257	-1.41652	1.22426	0	3.37097	-0.685557	5.64982	0.16393	0.316329	0.017791
				rs12195587	ELOVL2	rs8176328	SPHK1	0	0.332848	0	2.82543	-1.44116	1.16395	0	3.34044	-0.660062	5.56144	0.162062	0.326163	0.0175127
				rs3811514	SPHKAP	rs16824283	SPHKAP	0	0	2.8012	0	0.412219	0.0584453	1.23279	1.66334	-1.2386	4.92939	0.145284	0.375796
				rs5186	AGTR1	rs16824283	SPHKAP	0.774753	0	0	0	-0.691908	2.71194	-0.0619625	2.17824	-0.756857	4.1542	0.089894	0.388114	0.0130813
																	317.567			0.145084
	11	90	41	rs8176328	SPHK1	rs2247856	SPHK1	31.7386	0	0	0	30.995	0	0	0	30.7181	93.4517	0.625024	0.870651
				rs76033185	SMPD4	rs79875317	SMPD4	20.2899	0	0	0	23.5417	-0.757948	0	0	13.6962	56.7699	0.501324	0.871431
				rs36259	CERS4	rs17160349	CERS4	0	0	5.41477	0	6.11456	-2.30368	2.25509	0.829214	0	12.31	0.210185	0.428906
				rs865832	SGPL1	rs12770335	SGPL1	4.81228	0	0	-2.78501	7.46698	0	0	0	1.45635	10.9506	0.199305	0.263397
				rs1127912	CERS4	rs17160349	CERS4	0	0.365146	2.2935	0	4.20761	-0.968647	0.666843	0	1.54855	8.11301	0.0627981	0.071958
				rs3741562	CERS5	rs7302981	CERS5	0	0	2.78361	0	0.478232	1.36849	3.34017	0.620062	-1.39112	7.19945	0.145287	0.406433
				rs4905937	DEGS2	rs7157599	DEGS2	0	-1.8438	3.65619	1.36687	3.87084	0	0	0	0	7.0501	0.176069	0.433794
				rs3811514	SPHKAP	rs16824283	SPHKAP	0	0	3.72837	0	2.84632	-1.29279	2.10218	0.184054	-1.21024	6.35789	0.159884	0.389588
				rs398607	GALC	rs12888666	GALC	-0.771935	0.205767	2.16996	-1.09622	2.47285	-0.238221	3.59036	0	0	6.33256	0.135902	0.40966
				rs8074728	ENPP7	rs11657217	ENPP7	-0.222476	-0.359536	1.4931	-1.2834	2.79748	0	2.94532	0.231257	0	5.60175	0.0713015	0.143614
				rs320	LPL	rs328	LPL	-0.358198	0	2.09175	-1.07087	2.07475	0	2.037	0	0	4.77442	0.127161	0.345787
				rs3811514	SPHKAP	rs3811515	SPHKAP	0.955533	0.861532	-1.04078	0	1.2265	-0.415536	0	0	2.58004	4.16729	0.12837	0.445504
				rs801720	CERK	rs36211083	CERK	0	0	1.85494	0	0.991706	-0.459856	1.81852	0.378723	-0.752759	3.83128	0.118516	0.44821
				rs36259	CERS4	rs1127912	CERS4	1.22132	-0.868433	1.36341	-0.603812	1.76846	0	0	0.195246	0.209976	3.28617	0.0694019	0.220223
				rs398607	GALC	rs34362748	GALC	-0.942926	0.638868	1.10382	0.110891	0.263354	0	1.14832	0	0	2.32232	0.0971298	0.475741
				rs3811514	SPHKAP	rs3828161	SPHKAP	0.914155	0.159617	-0.437388	0	0.811706	-0.49003	0	0	1.32293	2.281	0.0951782	0.491693
				rs1799983	NOS3	rs2566514	NOS3	-0.657696	0.0713552	0.664318	-0.0845844	0.505748	0	1.3085	0	0	1.80764	0.0934638	0.458059
				rs3744037	SPHK1	rs8176328	SPHK1	0	0	0	0	0.926567	0.252979	1.39377	-0.547806	-0.245131	1.78038	0.0856589	0.474138
				rs3744037	SPHK1	rs2247856	SPHK1	0	0	0	0	0.822659	0.246778	1.23945	-0.487379	-0.20205	1.61946	0.0794896	0.492012
				rs346803	SPHK1	rs8176328	SPHK1	0.898808	0.181478	-0.694184	0	-0.0269386	0.714219	0	0	0.473184	1.54657	0.0723344	0.550576
				rs11552556	GALC	rs3734462	AGPAT4	0	0	0	0	1.28001	0	0.0260228	-0.248129	0.318055	1.37596	0.0471472	0.319452	0.00534068
				rs1511025	FABP2	rs1799883	FABP2	0	0	0.494778	0	0.14033	0.308254	0.708153	0.476425	-0.833572	1.29437	0.0828863	0.475485
				rs285	LPL	rs328	LPL	0.572633	0	0	0.245045	-0.0923443	0	-0.454705	0.306954	0.700279	1.27786	0.05978	0.577686	0.00495993
				rs346803	SPHK1	rs2247856	SPHK1	0.98266	0.161783	-0.712236	0	-0.0565438	0.744572	0	0	0.118591	1.23883	0.0731872	0.543476
				rs320	LPL	rs4808863	CERS1	0	0	0.940016	0.0448451	0.0580859	-0.112919	0.0412295	0.198698	-0.196476	0.97348	0.0491189	0.368846	0.0037785
				rs1799983	NOS3	rs3828161	SPHKAP	0	-0.0399184	0.284969	0.391781	0.227116	-0.263391	0	0	0.340257	0.940815	0.0453435	0.572524	0.00365171
				rs992270	ASAH2C	rs3739979	ASAH2	0	-0.165041	0.196665	0	0.541428	0.121937	0	0.224545	0	0.919534	0.0123285	0.0834819
				rs3734462	AGPAT4	rs1049874	ASAH1	0.00906328	0.0247	0	0.232666	0.0139204	0.309446	0.168796	-0.0210689	0.145061	0.882583	0.0107915	0.655767	0.00342569
				rs320	LPL	rs1130435	FABP6	0	0.144902	0.515978	0.200756	-0.00605165	-0.00440128	-0.051185	-0.0606698	0.14316	0.882489	0.0347009	0.56201	0.00342569
				rs6511701	S1PR5	rs1695	GSTP1	-0.197349	-0.237609	0.455711	0.302405	0.130393	0	0	0.265258	0	0.718809	0.0646147	0.518886	0.00279001
				rs398607	GALC	rs36211083	CERK	0.278016	0	0.391475	-0.137669	0.620938	-0.551105	0.00466044	-0.166551	0.139333	0.579098	0.0648164	0.573392	0.00224773
				rs12166204	CERK	rs3811514	SPHKAP	0	0	0.0353594	-0.0325135	0.531305	0	0.057639	-0.325569	0.286896	0.553116	0.0478958	0.614299	0.00214688
				rs402348	KDSR	rs2003149	KDSR	-0.19861	0	0	0.108435	0.503686	-0.264396	-0.0934407	-0.131112	0.615049	0.539612	0.0336986	0.123578
				rs1127912	CERS4	rs1476387	SMPD2	-0.0406413	0.27685	-0.0109173	0.0777786	-0.165028	0.451802	-0.0884328	0	0	0.501411	0.0207401	0.361525	0.00194619
				rs28385609	SMPDL3A	rs1868158	SMPD3	0.316609	-0.416283	0.326549	-0.16628	0.394516	0	0	0.00608407	0.0279565	0.489152	0.0465222	0.6857	0.00189861
				rs5186	AGTR1	rs67319648	PPAPDC1A	0.492393	0	0	0.254448	-0.243669	0	-0.376898	0.368282	-0.0114368	0.483119	0.044926	0.577204	0.00184776
				rs3747258	CERK	rs35318967	CERK	0	0	0	0	0.669547	-0.0817149	0	-0.100052	-0.0117288	0.476051	0.00144722	0.00133375	0.00184776
				rs1130233	AKT1	rs243887	SPTLC3	0	-0.0135073	0.0617845	-0.231835	0.394344	0.109179	0.189703	-0.102954	0.0530892	0.459804	0.0285479	0.510179	0.0017847
				rs17160349	CERS4	rs1476387	SMPD2	-0.0778506	0	0	0.0920483	-0.0594509	0.298257	-0.0370515	0.242671	-0.0218673	0.436756	0.0151495	0.378007	0.00169524
				rs3811515	SPHKAP	rs16824283	SPHKAP	0	0	0.0678286	0	-0.00409302	0.32973	0.182203	0.219727	-0.448587	0.346809	0.055808	0.499123
				rs1130233	AKT1	rs3828161	SPHKAP	0.219386	0.0729431	0	0.00774853	-0.0738468	0.0746317	-0.0660882	-0.0292215	0.116253	0.321805	0.0409326	0.315539	0.00124906
																	257.245			0.0455576
	12	14	14	rs8176328	SPHK1	rs2247856	SPHK1	27.8349	0	0	0	27.7164	0	0	0	26.4039	81.9553	0.619768	0.87687
				rs1049874	ASAH1	rs1071645	ASAH1	21.3844	0	0	0	21.7472	0	0	0	25.7897	68.9212	0.623725	0.87356
				rs3813803	SMPDL3B	rs1130435	FABP6	12.2391	0	4.90429	0	23.4819	0	0	0	5.46614	46.0915	0.518138	0.948284	0.097977
				rs3739709	LPAR1	rs10763354	SGMS1	12.3615	0	12.0559	0	21.1786	0	0	0	0	45.5959	0.540836	0.913235	0.0969237
				rs3734462	AGPAT4	rs3828161	SPHKAP	0	0	0	0	18.7871	0	0	0	13.165	31.9522	0.419593	0.607765	0.067921
				rs992270	ASAH2C	rs3739979	ASAH2	0	0	9.43701	0	12.9424	0	8.98026	0	0	31.3597	0.399871	0.562741
				rs3811514	SPHKAP	rs16824283	SPHKAP	0	0	11.7885	0	8.86694	-2.70743	8.78583	-0.175419	0	26.5584	0.319371	0.594216
				rs285	LPL	rs7157599	DEGS2	0	0	10.4651	0	7.54638	-1.4592	9.05201	-1.35768	0	24.2466	0.330381	0.677072	0.0515413
				rs1127912	CERS4	rs17160349	CERS4	0	0	7.65513	0	13.5183	0	0	0	0	21.1735	0.327877	0.440077
				rs76033185	SMPD4	rs79875317	SMPD4	7.66178	0	0	0	13.4267	0	0	0	0	21.0885	0.327876	0.439111
				rs8074728	ENPP7	rs11657217	ENPP7	0	0.395517	7.22966	-1.59989	4.30431	-0.287571	9.81365	0	0	19.8557	0.274043	0.579081
				rs3811514	SPHKAP	rs3811515	SPHKAP	4.58383	1.74732	0	0	3.8024	-0.909662	0	0	10.1661	19.3899	0.312044	0.712269
				rs865832	SGPL1	rs12770335	SGPL1	7.03636	0	0	-2.22973	8.30503	0	0	0	6.14904	19.2607	0.256065	0.288564
				rs1138439	PPAP2C	rs12195587	ELOVL2	7.20741	0	0	0	-1.40867	4.19201	0	4.29409	-1.3027	12.9821	0.210915	0.234995	0.0275963
																	470.431			0.341959
	13	61	43	rs1049874	ASAH1	rs1071645	ASAH1	21.735	0	0	0	23.2785	0	0	0	25.4882	70.5016	0.62015	0.88792
				rs8176328	SPHK1	rs2247856	SPHK1	21.6096	0	0	0	21.9493	0	0	0	24.663	68.2219	0.623162	0.879972
				rs76033185	SMPD4	rs79875317	SMPD4	7.18136	-1.82379	0	0	8.13382	0.0526514	0	0	3.85848	17.4025	0.247328	0.423053
				rs1127912	CERS4	rs17160349	CERS4	0	0	6.11961	0	6.89487	-2.14545	3.28933	0.0554124	0	14.2138	0.234695	0.408473
				rs398607	GALC	rs12888666	GALC	0	0.126281	4.03468	-0.99172	3.37016	0	5.07974	0	0	11.6191	0.30303	0.661948
				rs36259	CERS4	rs17160349	CERS4	0	0	5.0921	0	4.64833	-2.06127	2.89056	0.519705	0	11.0894	0.221333	0.425283
				rs865832	SGPL1	rs12770335	SGPL1	4.84801	0	0	-2.3646	5.8001	0	0	0.176638	2.46538	10.9255	0.224857	0.440371
				rs3811514	SPHKAP	rs16824283	SPHKAP	0	0	3.68925	0	1.76294	-0.731476	2.47525	0.96505	-0.746684	7.41433	0.169337	0.416496
				rs3811514	SPHKAP	rs3811515	SPHKAP	2.09717	-0.183056	-0.777314	0	2.68785	-0.75619	0	0	3.3812	6.44967	0.156268	0.439801
				rs3170633	GCLM	rs41303970	GCLM	4.04685	0	0	-1.50149	1.81087	0.0499417	-0.294766	1.50787	0.280417	5.89969	0.160036	0.392014
				rs3739968	ASAH2B	rs1049874	ASAH1	-0.330308	-0.167939	0.486343	2.43926	0.343941	0.509876	2.49078	-0.386503	0	5.38545	0.14389	0.656476	0.0186789
				rs3739968	ASAH2B	rs1071645	ASAH1	-0.363749	-0.110196	0.45223	2.39021	0.35453	0.367171	2.54008	-0.423772	0	5.2065	0.133968	0.656107	0.0180582
				rs3741562	CERS5	rs7302981	CERS5	0	0	1.833	0	0.90915	0.63634	2.69688	-0.284035	-1.0081	4.78323	0.1341	0.439934
				rs4905937	DEGS2	rs7157599	DEGS2	0	-0.895145	1.81301	0	1.40375	-0.13527	2.37683	0	0	4.56318	0.0871066	0.0855496
				rs8074728	ENPP7	rs11657217	ENPP7	0	-0.00766915	1.12584	-0.648872	2.09173	-0.203858	2.60829	-0.663856	0	4.30161	0.0964395	0.597908
				rs1138439	PPAP2C	rs3739709	LPAR1	-0.500812	1.06353	0	-1.01302	1.0709	0.534017	2.51745	0	0	3.67207	0.136007	0.487306	0.0127362
				rs1799983	NOS3	rs2566514	NOS3	-0.828684	0.352904	1.10592	0.242762	0.257289	0	1.3507	0	0	2.48089	0.103753	0.455125
				rs320	LPL	rs10763354	SGMS1	0.376283	0	0.440928	0	1.34413	-0.286976	1.00174	-0.614432	0.0517462	2.31342	0.114734	0.640941	0.00802385
				rs36259	CERS4	rs1127912	CERS4	1.29246	-0.38043	0	-0.481973	0.683783	0	0	0.0769873	1.09865	2.28954	0.0612651	0.424652
				rs3170633	GCLM	rs2301022	GCLM	-1.02718	0.889638	0.917352	0.461674	-0.0457365	0	0.91144	0	0	2.10719	0.0993603	0.442167
				rs28385609	SMPDL3A	rs67319648	PPAPDC1A	-0.612559	0.499494	0.248157	1.28374	0	0	0	0.596387	0	2.01522	0.104259	0.549958
				rs398607	GALC	rs267738	CERS2	0.380795	-0.125006	0.0447634	0	1.48746	-0.865092	0	0	0.944928	1.86785	0.10374	0.513255	0.00647843
				rs1050450	GPX1	rs398607	GALC	0	0.112811	0.147504	1.20675	-1.05693	-0.12289	0	1.5222	0	1.80944	0.143	0.335528	0.00627584
				rs801720	CERK	rs36211083	CERK	0	0	0.884967	0	1.27278	-0.71346	0.342147	-0.0511417	-0.0216123	1.71368	0.0851183	0.47902
				rs67319648	PPAPDC1A	rs1049874	ASAH1	0.537336	-0.403368	0.191445	0	0.919071	-0.149553	0.111204	0	0.409971	1.61611	0.0775385	0.637167	0.00560529
				rs17854914	PLD2	rs5186	AGTR1	-0.0289786	0.661267	-0.381861	0.114538	0	0.553943	0	0.59614	0	1.51505	0.0916016	0.551733	0.00525478
				rs3741562	CERS5	rs16824283	SPHKAP	0	0	0.784862	0	0.113879	0.117006	0.585869	0.218687	-0.376153	1.44415	0.0713942	0.544883	0.00500888
				rs320	LPL	rs328	LPL	-0.377924	0.0239606	0.82471	-0.3197	0.65924	0	0.572357	0	0	1.38264	0.0810209	0.383168
				rs3734462	AGPAT4	rs41303970	GCLM	0.0887763	0	0	1.00329	0.297627	0	-0.207956	0.188047	-0.0479802	1.3218	0.0243029	0.636645	0.00458454
				rs992270	ASAH2C	rs3739979	ASAH2	0	0.146254	0.251707	0	0.544499	-0.000691473	0	0.3517	0	1.29347	0.0135791	0.116437
				rs1511025	FABP2	rs1799883	FABP2	0	0	0.506579	0	-0.131869	0.41615	1.05148	0.355937	-0.907675	1.2906	0.0861668	0.488288
				rs3811515	SPHKAP	rs16824283	SPHKAP	0	0	0.495562	0	0.0321302	0.291806	0.602417	0.258188	-0.393947	1.28615	0.0716194	0.531426
				rs1476387	SMPD2	rs3739709	LPAR1	0.396729	-0.0700214	0	0.101743	0.0533863	0	0.0421117	0.161014	0.408613	1.09358	0.0436367	0.230555	0.00379295
				rs28385609	SMPDL3A	rs2003149	KDSR	0.12639	0.285421	-0.061762	-0.0145282	-0.0651874	0.325991	0.430011	0	0	1.02634	0.0204889	0.10384	0.00355974
				rs17160349	CERS4	rs16824283	SPHKAP	0.982974	0	0	0	-0.225617	0.257841	-0.0306702	0.285813	-0.24882	1.02152	0.0484125	0.36917	0.00354304
				rs1799883	FABP2	rs1799983	NOS3	-0.194318	0.413767	0	0.156137	0.214157	0	-0.203819	-0.250104	0.862072	0.997893	0.0645191	0.502806	0.00346109
				rs3811514	SPHKAP	rs3828161	SPHKAP	0.190859	0.52381	-0.593792	0	-0.0330331	0.160346	0	0	0.739652	0.987842	0.0708784	0.515137
				rs36259	CERS4	rs10964136	ACER2	0.0596865	-0.21602	0	0.0674788	0	0	0.0489274	1.00632	0	0.966394	0.0319764	0.673806	0.00335183
				rs3813803	SMPDL3B	rs4808863	CERS1	0.0781446	0.0251262	-0.142872	-0.143176	0.226151	-0.021567	0	0	0.796819	0.818625	0.0358605	0.428625	0.00283932
				rs5186	AGTR1	rs1511025	FABP2	0.0679968	0.162533	0	-0.10749	-0.448962	0.898948	0.026992	0.148601	-0.0195098	0.72911	0.0369252	0.519811	0.00252884
				rs2297568	SPTLC1	rs1799883	FABP2	0.0466411	0.176384	-0.425957	0.402601	0.0523341	-0.11801	0	0.1349	0.303173	0.572066	0.0320662	0.608121
				rs7850023	MIR4668	rs801720	CERK	0.166538	0.0972907	-0.0485262	-0.0137821	-0.111741	-0.134784	0	0.433716	0	0.388711	0.0346455	0.446114	0.0013482
				rs36259	CERS4	rs3828161	SPHKAP	0.0478226	0.0426111	0.320139	0	0.0191765	-0.238775	0	0	0.127827	0.3188	0.0251747	0.636801	0.00110573
																	288.318			0.116236
	14	16	9	rs8176328	SPHK1	rs2247856	SPHK1	26.825	0	0	0	33.4131	0	0	0	35.0865	95.3245	0.615888	0.88463
				rs1049874	ASAH1	rs1071645	ASAH1	24.4079	0	0	0	31.1013	0	0	0	33.1688	88.6781	0.621373	0.856985
				rs698912	COL4A3BP	rs41303970	GCLM	1.09847	0	0	0	21.6735	0	13.2673	0	0	36.0393	0.401073	0.592482	0.0870164
				rs865832	SGPL1	rs12770335	SGPL1	13.031	0	0	0	20.4826	0	0	0	0	33.5137	0.36597	0.503134
				rs1138439	PPAP2C	rs2003149	KDSR	11.6494	0	-0.95847	0	-3.97012	9.50321	0	13.5997	0	29.8237	0.318598	0.653547	0.072009
				rs6109692	SPTLC3	rs2241883	FABP1	0	3.65178	5.64958	17.0515	0	0	0	0	0	26.3528	0.297283	0.396636
				rs1476387	SMPD2	rs2301022	GCLM	3.25311	0	6.72081	-1.99281	11.2779	0	1.93672	-0.851979	0	20.3438	0.237839	0.65747	0.0491198
				rs320	LPL	rs328	LPL	0	1.6577	5.50728	-2.74332	6.49349	0	9.28937	0	0	20.2045	0.250853	0.521512
				rs4905937	DEGS2	rs7157599	DEGS2	0	-2.95326	9.14152	0	13.0949	0	0	0	0	19.2831	0.233041	0.275705
																	369.564			0.315839

## Sheet: TableS5
								Table S5	Weighted mutual information (WMI) corrected for multiple testing
									MAF 0.01 and allocation probability 0.9
										Systolic blood pressure
											Genotype WMI							Relative variance
		?????	no inter wmi cut
	Subpopulation	Subjects	Number	SNP1	Gene1	SNP2	Gene2	AABB	AABb	Aabb	AaBB	AaBb	Aabb	aaBB	aaBb	aabb	WMI Sum	Geno/Pheno	Epi/Geno	Private impact
		722	319
	2	44	32	rs1049874	ASAH1	rs1071645	ASAH1	33.8957	0	0	0	37.4243	0	0	0	36.8374	108.157	0.609623	0.900828
				rs8176328	SPHK1	rs2247856	SPHK1	22.7739	0	0	0	33.1297	0	0	0	36.7227	92.6263	0.609657	0.897239
				rs865832	SGPL1	rs12770335	SGPL1	17.0442	0	0	5.07272	25.3405	0	0	0	0	47.4574	0.425064	0.628706
				rs3170633	GCLM	rs41303970	GCLM	8.64823	0	0	-2.71546	7.94849	0	0	0.789025	5.05685	19.7271	0.242196	0.475353
				rs76033185	SMPD4	rs79875317	SMPD4	7.96503	-2.06379	0	0	10.7635	0	0	-2.01781	2.70285	17.3498	0.229675	0.212998
				rs4905937	DEGS2	rs7157599	DEGS2	0	-4.26648	6.8163	0.355154	7.87476	0	1.97381	0	0	12.7535	0.239858	0.493148
				rs3741562	CERS5	rs7302981	CERS5	0	0	3.4997	0	1.23803	2.06864	5.19088	0.158439	-0.837182	11.3185	0.15264	0.457499
				rs8074728	ENPP7	rs11657217	ENPP7	0	-0.500355	3.29784	-0.690705	3.81963	-0.836032	6.34957	-0.786495	0	10.6535	0.125871	0.708122
				rs3811514	SPHKAP	rs3811515	SPHKAP	4.56833	0.837675	-1.07584	0	1.46402	0.438857	0	0	2.86468	9.09772	0.152284	0.416341
				rs398607	GALC	rs12888666	GALC	-2.03626	0.911754	2.48102	-1.27449	2.54133	0	6.46754	0	0	9.0909	0.164032	0.375009
				rs398607	GALC	rs34362748	GALC	-1.40858	1.30109	1.99579	-0.0613681	0.634155	0	3.11862	0	0	5.57971	0.111307	0.50968
				rs113327588	PPAP2A	rs12888666	GALC	1.83101	0.097825	0	0	0.144909	3.2185	0.28587	0	0	5.57811	0.162559	0.452624	0.0137743
				rs10909567	SMPD4	rs2301022	GCLM	0	-0.33308	3.11228	2.12062	-0.388005	0	-0.935566	1.2003	0.298644	5.0752	0.118213	0.604023	0.0125325
				rs36259	CERS4	rs17160349	CERS4	0	0	2.71373	0	3.07328	-1.80882	0	1.04259	0	5.02078	0.13687	0.312174
				rs28385609	SMPDL3A	rs67319648	PPAPDC1A	-1.71863	1.97924	0	3.02756	0	0	0	0.864445	0	4.15262	0.132238	0.449575
				rs6511701	S1PR5	rs4808863	CERS1	0	2.37492	-0.530462	2.94305	-1.52985	0.375639	0	0	0.338074	3.97138	0.107187	0.351781	0.00980673
				rs3811514	SPHKAP	rs16824283	SPHKAP	0	0	2.31279	0	1.35319	-0.605241	0.737835	0.439188	-0.684628	3.55313	0.114548	0.479096
				rs2003149	KDSR	rs10763354	SGMS1	2.02876	-0.297206	0	0.116306	-0.992593	1.12975	0	1.73941	-0.186354	3.53807	0.110397	0.608245	0.00873674
				rs4880	SOD2	rs8074728	ENPP7	-0.538514	1.22914	-0.331353	-0.692534	1.74363	-0.700914	1.86558	0	0.85345	3.42849	0.137241	0.381373	0.00846614
				rs11881630	CERS4	rs17159388	CERS4	0	0	0.665563	0	2.64468	0	0	0	0	3.31024	0.0877655	0.0966207
				rs1138439	PPAP2C	rs1127912	CERS4	0.581727	-0.432949	0	1.56613	0	0.332426	-1.52408	2.62602	0	3.14927	0.117174	0.476016	0.00777667
				rs801720	CERK	rs36211083	CERK	0	0	2.24585	0	0.541684	-0.237653	0.173868	1.68006	-1.39403	3.00977	0.101438	0.493007
				rs1048197	PPIL6	rs7157599	DEGS2	0	0	0	1.97496	0	0	0	0.62009	0.382345	2.97739	0.129437	0.122433	0.00735224
				rs3741562	CERS5	rs113327588	PPAP2A	-0.0144788	0	0.336965	1.5976	0	0	-1.01736	1.66876	0	2.57149	0.110145	0.351687	0.00634991
				rs1130233	AKT1	rs358231	GBA3	0.11403	0	0	-0.771053	0.961567	0	1.01195	0.465862	0	1.78236	0.0335592	0.264034	0.00440128
				rs1071645	ASAH1	rs4808863	CERS1	-0.00792687	-0.094737	0.0965723	1.19505	-0.863238	0.308767	0	1.34138	-0.242681	1.73318	0.0541925	0.557486	0.00427984
				rs1049874	ASAH1	rs4808863	CERS1	-0.0235924	-0.0505266	0.0572492	1.09223	-0.802729	0.208953	0	1.41515	-0.166751	1.72998	0.0495435	0.582223
				rs2241883	FABP1	rs2301022	GCLM	-0.46318	-0.104584	1.19015	-0.201135	0.255767	0.246613	0.935138	-0.290488	0	1.56828	0.0634903	0.578217	0.00387264
				rs1127912	CERS4	rs17160349	CERS4	0	0.286858	0.511417	0	0.98779	-0.268907	0	0.0370075	0	1.55417	0.0193636	0.113048
				rs2301022	GCLM	rs41303970	GCLM	-0.997109	0.769364	0.392099	0.613448	-0.199161	0	0.887134	0	0	1.46577	0.0776112	0.517509	0.00361952
				rs4880	SOD2	rs2301151	FFAR1	0.152083	-0.23831	-0.0353855	-0.799767	1.13523	0	0.282149	0.182811	0.481129	1.15994	0.0430984	0.495963	0.00286431
				rs2301022	GCLM	rs801720	CERK	-0.410159	0.410785	-0.0123429	0.319892	-0.243871	0.574465	0.19446	-0.0105816	0	0.822648	0.0321014	0.709995	0.00203141
																	404.964			0.100136
	3	143	11	rs36259	CERS4	rs1127912	CERS4	1.54786	-0.451673	0	-0.747404	1.29057	0.11473	0	0.264721	0.0145384	2.03335	0.0539508	0.366348
				rs402348	KDSR	rs2003149	KDSR	0.585613	0	0	0.0564201	0.112111	-0.0385605	-0.0719836	-0.115635	0.299478	0.827443	0.0195086	0.144265
				rs398607	GALC	rs34362748	GALC	-0.3465	0.694173	-0.0673279	0.0715591	-0.030662	0	0.394023	0	0	0.715265	0.0463866	0.592809
				rs398607	GALC	rs1805078	GALC	0	0	0.0883921	0	-0.0830548	0.0522958	0.101677	0.217703	-0.134372	0.242641	0.0239972	0.715454	0.0538359
				rs1476387	SMPD2	rs7157599	DEGS2	-0.100676	0.180458	-0.0303143	0.122279	-0.158898	0.0855533	0	0.119183	-0.00318488	0.214399	0.0170673	0.774431	0.0475698
				rs3741562	CERS5	rs28385609	SMPDL3A	0.11924	-0.103897	0	-0.138262	0.186602	0	0.0844363	-0.105186	0.082216	0.125148	0.0198995	0.394504	0.0277671
				rs1127912	CERS4	rs11881630	CERS4	0.138911	0	0	-0.096343	0.112697	0	-0.0228061	-0.05104	0	0.0814188	0.0290097	0.302776
				rs6511701	S1PR5	rs1868158	SMPD3	-0.0599045	-0.0147374	0.000241114	0.137418	0.00468021	-0.0579595	0.011875	0.0542597	0	0.0758724	0.00936703	0.778091	0.0168342
				rs1799883	FABP2	rs698912	COL4A3BP	0.0277355	-0.0586251	0.100128	0	0.0929117	0.0187089	0.00962342	-0.0219597	-0.0932858	0.075237	0.0240793	0.494687	0.0166932
				rs17854914	PLD2	rs8176328	SPHK1	0.0165359	-0.0521748	0.0210782	-0.0157299	0.167742	-0.0862626	0	0	0.0110445	0.0622332	0.0138464	0.214671	0.013808
				rs7157599	DEGS2	rs12166204	CERK	0.113294	-0.0204679	-0.0309023	-0.0115735	0.111284	-0.0421229	0	-0.071112	0.0056443	0.0540436	0.0105954	0.494148	0.0119909
																	4.50705			0.188499
	4	16	13	rs8176328	SPHK1	rs2247856	SPHK1	17.4311	0	0	0	29.2872	0	0	0	40.5804	87.2987	0.598367	0.90859
				rs1049874	ASAH1	rs1071645	ASAH1	37.7058	0	0	0	27.6494	0	0	0	14.8202	80.1754	0.614876	0.882661
				rs76033185	SMPD4	rs79875317	SMPD4	18.5755	0	0	0	23.5624	0	0	0	0	42.1379	0.42377	0.595695
				rs929881	FA2H	rs1050450	GPX1	5.78199	0	0	0	16.4973	0	0	-7.88117	17.3466	31.7447	0.407936	0.28683	0.0742031
				rs1138439	PPAP2C	rs7302981	CERS5	15.0136	0	0	0	7.86546	2.38853	4.24367	0	1.37439	30.8857	0.412496	0.622862	0.072195
				rs398607	GALC	rs12888666	GALC	0	1.47568	6.78508	-0.606438	7.52923	0	14.6371	0	0	29.8207	0.319229	0.633808
				rs1130435	FABP6	rs698912	COL4A3BP	-7.35229	13.8659	0	0	0	15.7716	0	-0.84165	2.81698	24.2605	0.402568	0.690512	0.0567086
				rs320	LPL	rs328	LPL	-0.425065	-0.0797516	1.88816	-2.13979	13.2784	0	8.87482	0	0	21.3968	0.20531	0.463599
				rs11657217	ENPP7	rs3734462	AGPAT4	0	0	8.23356	0	19.0328	-4.42128	0	0	-3.52925	19.3159	0.271417	0.283333	0.0451507
				rs11881630	CERS4	rs17159388	CERS4	0	0	8.5466	0	10.1706	0	0	0	0	18.7172	0.296937	0.348199
				rs2297568	SPTLC1	rs1799883	FABP2	0	3.77226	0.268112	8.52827	-0.0781394	-2.28767	0	0	8.0044	18.2072	0.176618	0.487851
				rs402348	KDSR	rs10763354	SGMS1	2.22562	0	0	0	7.70751	0	1.24801	-3.96931	5.18427	12.3961	0.21469	0.292609	0.0289758
				rs3744037	SPHK1	rs3811514	SPHKAP	0	7.90222	0	1.87628	0.820148	0	-3.21165	-1.95086	6.01597	11.4521	0.188658	0.363974	0.0267692
																	427.809			0.304002
	5	53	38	rs8176328	SPHK1	rs2247856	SPHK1	35.7579	0	0	0	38.3002	0	0	0	39.6501	113.708	0.623452	0.87087
				rs1049874	ASAH1	rs1071645	ASAH1	38.546	0	0	0	36.1391	0	0	0	35.1536	109.839	0.624661	0.868448
				rs36259	CERS4	rs17160349	CERS4	0	0	12.599	0	14.0125	-3.61513	2.62814	0.300874	0	25.9255	0.261285	0.4514
				rs8074728	ENPP7	rs11657217	ENPP7	0	0.147355	3.86869	-1.42559	7.12723	0	10.097	-1.31612	0	18.4985	0.181802	0.462476
				rs76033185	SMPD4	rs79875317	SMPD4	5.64943	-1.7496	0	0	9.32482	0	0	0	2.11958	15.3442	0.181092	0.214569
				rs992270	ASAH2C	rs3739979	ASAH2	0	0	4.54219	0	7.22017	-2.4184	1.10506	0	0	10.449	0.170116	0.210426
				rs3741562	CERS5	rs7302981	CERS5	0	0	5.36679	0	2.61374	-0.736379	3.4967	0.787598	-1.40108	10.1274	0.154306	0.432455
				rs3811514	SPHKAP	rs16824283	SPHKAP	0	0	4.66249	0	1.91279	-0.666541	2.58215	1.15194	-1.57673	8.0661	0.154923	0.393404
				rs4905937	DEGS2	rs7157599	DEGS2	0	-2.32191	4.55043	2.4798	3.23484	0	0	0	0	7.94315	0.190099	0.449656
				rs3811514	SPHKAP	rs3828161	SPHKAP	1.5581	1.81726	-1.27269	0	0.972359	-0.322965	0	0	3.18379	5.93586	0.129002	0.445464
				rs398607	GALC	rs12888666	GALC	-0.356944	0.264251	1.27659	-1.00975	2.38425	0	2.91344	-0.43084	0	5.04099	0.0793754	0.227948
				rs3170633	GCLM	rs41303970	GCLM	2.19594	0	0	0.0735233	0.568834	-0.328627	-1.03411	1.07002	2.39307	4.93866	0.112095	0.462645
				rs3811514	SPHKAP	rs3811515	SPHKAP	0.408536	1.38949	-0.896767	0	1.5969	-0.926228	0	0	2.93101	4.50294	0.116581	0.480389
				rs801720	CERK	rs36211083	CERK	0	0	2.01066	0	0.584382	-0.441566	0.713574	1.84285	-0.808693	3.90121	0.101091	0.471434
				rs5186	AGTR1	rs3811514	SPHKAP	-0.0123636	2.45179	0.352469	-0.331545	1.02546	-0.0744093	0.890045	-0.520807	-0.0597596	3.72088	0.0454157	0.476363	0.00903419
				rs267738	CERS2	rs10763354	SGMS1	0	0	1.41314	0.777505	1.14732	0	-0.425882	-0.449709	1.24261	3.70499	0.121648	0.536822	0.0089956
				rs285	LPL	rs1695	GSTP1	-0.0289579	0.576028	0	1.9696	-1.67979	0.59245	0	2.22187	-0.0198917	3.63131	0.130341	0.66656	0.00881671
				rs243887	SPTLC3	rs1049874	ASAH1	2.04377	-1.85532	0.874675	-0.526929	2.20388	0	0	0.72664	0.136203	3.60292	0.112279	0.598467	0.00874779
				rs243887	SPTLC3	rs1071645	ASAH1	2.04377	-1.85532	0.874675	-0.526929	2.20388	0	0	0.72664	0.136203	3.60292	0.112279	0.598467	0.00874779
				rs36259	CERS4	rs1127912	CERS4	2.60388	-0.966399	0	-1.10269	2.55718	0	0	0.465998	0	3.55797	0.0745061	0.17791
				rs1127912	CERS4	rs17160349	CERS4	0	-0.955994	2.17385	0.100281	2.73211	-0.817161	0	0	0	3.23309	0.0606603	0.14236	0.00784984
				rs865832	SGPL1	rs12770335	SGPL1	1.97733	0	0	-1.79728	2.79101	0	0	0	0	2.97106	0.118098	0.198502
				rs12195587	ELOVL2	rs1476387	SMPD2	0	0.303835	0	-0.378689	-0.698443	2.50372	0.73075	0.507994	0	2.96916	0.102857	0.309733	0.00720904
				rs10763354	SGMS1	rs3828161	SPHKAP	0.559816	0	1.10802	0	0.655432	0.0134796	0.198938	1.10152	-0.799539	2.83766	0.110505	0.584456	0.00688975
				rs398607	GALC	rs34362748	GALC	-1.16421	2.51203	0	0.741923	-0.507864	0	1.1805	0	0	2.76238	0.0880903	0.426191
				rs698912	COL4A3BP	rs4808863	CERS1	0.236395	0	0.121582	0	2.24653	-0.574813	0.942708	-1.00199	0.707398	2.67781	0.0776408	0.637328	0.00650164
				rs3734462	AGPAT4	rs1799983	NOS3	0.0116248	0	1.36512	1.01173	-0.615321	0.0486471	-0.893597	1.62041	0	2.54861	0.0675321	0.518889	0.00618794
				rs320	LPL	rs2267161	GAL3ST1	-0.12766	0	1.40528	0.0244408	-0.131126	0.0870354	0.256985	0.813986	0	2.32894	0.0988026	0.560908	0.00565459
				rs320	LPL	rs328	LPL	-0.239627	0.881188	0	-0.545689	0.629713	0	1.49271	0	0	2.21829	0.0854741	0.425709
				rs1130233	AKT1	rs2241883	FABP1	0.403069	0	0	0	-0.644428	2.01741	0.519037	1.10592	-1.22138	2.17964	0.0974846	0.404372	0.00529209
				rs113327588	PPAP2A	rs16824283	SPHKAP	0	0.532003	0.370017	1.29771	-0.489209	-0.434718	0	0	0.171809	1.44761	0.0774709	0.274764	0.00351476
				rs3811515	SPHKAP	rs16824283	SPHKAP	0	0	0.0389604	0	-0.429196	1.55262	0.230182	0.827021	-0.774215	1.44537	0.0462062	0.554453
				rs28385609	SMPDL3A	rs61748787	SPHK2	0	-0.154237	0.437343	0	0.370035	-0.200804	0.88317	0	0	1.33551	0.0308467	0.0327968	0.00324257
				rs2297568	SPTLC1	rs1511025	FABP2	0.581433	-0.15245	-0.083816	0	1.27276	-0.76791	0.201896	-0.791161	0.864662	1.12542	0.0638089	0.518931
				rs3170633	GCLM	rs2301022	GCLM	-0.280899	0.235469	0.497893	0.123206	0.0200138	0	0.672622	-0.152659	0	1.11565	0.0362726	0.272987
				rs12195587	ELOVL2	rs698912	COL4A3BP	0	0	-0.0305042	0	0.936059	-0.156752	0.0756215	-0.174129	0.419813	1.07011	0.0210631	0.639185	0.00259819
				rs1130435	FABP6	rs2472205	ASAH1	-0.488655	1.26163	0	0.384326	-0.349068	0	0.164269	0	0	0.972498	0.0420189	0.571158	0.0023612
				rs7157599	DEGS2	rs4808863	CERS1	0.0441989	0	0.114422	-0.354832	1.17933	-0.367136	0.143691	-0.625995	0.828117	0.961796	0.0407738	0.471711
																	411.867			0.127745
	6	82	39	rs1049874	ASAH1	rs1071645	ASAH1	39.8972	0	0	0	39.4501	0	0	0	38.5799	117.927	0.624856	0.869043
				rs8176328	SPHK1	rs2247856	SPHK1	37.6167	0	0	0	38.5528	0	0	0	38.9986	115.168	0.624667	0.869372
				rs76033185	SMPD4	rs79875317	SMPD4	11.6668	-3.15817	0	0	13.3009	0.904376	0	0	0	22.7139	0.250817	0.365222
				rs398607	GALC	rs12888666	GALC	-1.13996	0.432604	4.81834	-0.64332	3.05896	0	5.36695	0	0	11.8936	0.178922	0.395521
				rs865832	SGPL1	rs12770335	SGPL1	6.12876	0	0	-3.42605	8.98725	0	0	0	0	11.69	0.194698	0.233607
				rs36259	CERS4	rs17160349	CERS4	0	0	4.78371	0	5.96905	-2.69013	1.40158	0.257259	0	9.72147	0.17281	0.299161
				rs8074728	ENPP7	rs11657217	ENPP7	0	-0.275954	3.32524	-0.607543	3.68161	-0.114256	4.13896	-0.890819	0	9.25724	0.0830086	0.562097
				rs3811514	SPHKAP	rs16824283	SPHKAP	0	0	2.48336	0	1.89254	-0.441469	3.24169	0	-0.973512	6.2026	0.137527	0.442005
				rs3811514	SPHKAP	rs3811515	SPHKAP	2.27784	-0.434739	-0.340883	0	2.71043	-1.58149	0	0	2.78109	5.41225	0.140689	0.426483
				rs3170633	GCLM	rs41303970	GCLM	3.45689	0	0	-1.49227	2.44904	0.0590747	-0.668222	0.978691	0.418869	5.20208	0.123588	0.482428
				rs3741562	CERS5	rs7302981	CERS5	0	0	2.19745	0	2.72779	-0.800202	2.54806	-1.08501	-0.646046	4.94205	0.138826	0.398348
				rs11881630	CERS4	rs17159388	CERS4	0	0	1.1519	0	3.18	0	0	0	0	4.3319	0.112992	0.123662
				rs1511025	FABP2	rs1799883	FABP2	0	0	1.3241	0	0.715742	0.0971025	1.68993	0.160841	-0.908969	3.07875	0.103103	0.462962
				rs3811514	SPHKAP	rs3828161	SPHKAP	1.16898	0.295962	-0.931887	0	0.516823	0.049689	0	0	1.187	2.28657	0.0984981	0.479533
				rs320	LPL	rs328	LPL	-0.246269	0.482797	0	-0.877622	1.34165	0	1.56184	0	0	2.2624	0.0884122	0.378354
				rs1127912	CERS4	rs17160349	CERS4	0	0.193652	1.00029	0.126369	0.900384	-0.507703	0	0.0475179	0	1.76051	0.0272693	0.230937
				rs3744037	SPHK1	rs2247856	SPHK1	0	0	0.279796	0	-0.154621	1.31746	1.00588	0.270426	-1.00127	1.71768	0.071282	0.534278
				rs3744037	SPHK1	rs8176328	SPHK1	0	0	0.279796	0	-0.154621	1.31746	1.00588	0.270426	-1.00127	1.71768	0.071282	0.534278
				rs398607	GALC	rs34362748	GALC	-0.466933	0.400216	0.243757	-0.547819	0.683114	0	1.25751	0	0	1.56984	0.0851997	0.505876
				rs3170633	GCLM	rs2301022	GCLM	-0.677713	0.177477	1.17935	0.0675832	0.461211	0	0.729269	-0.398305	0	1.53887	0.067311	0.396292
				rs34683195	B4GALT6	rs1071645	ASAH1	0.206159	0	0	0.981209	-0.0436953	0	-0.496076	0.142947	0.42065	1.21119	0.046354	0.594647	0.00334977
				rs34683195	B4GALT6	rs1049874	ASAH1	0.195794	0	0	0.917338	-0.0382984	0	-0.45967	0.130321	0.396655	1.14214	0.0447516	0.601056	0.0031588
				rs1799983	NOS3	rs2566514	NOS3	-0.589534	1.02547	0.102042	0.524145	-0.2528	0	0.330927	0	0	1.14025	0.0448057	0.58648
				rs346803	SPHK1	rs8176328	SPHK1	0.640501	-0.100241	-0.390293	0	0.175199	0.579742	0	0	0.192896	1.0978	0.05737	0.589511	0.00303617
				rs346803	SPHK1	rs2247856	SPHK1	0.640501	-0.100241	-0.390293	0	0.175199	0.579742	0	0	0.192896	1.0978	0.05737	0.589511
				rs3741562	CERS5	rs4918	AHSG	0.263001	0	0.255207	0	0.651832	-0.225975	-0.230113	-0.133452	0.467317	1.04782	0.0612922	0.49432	0.00289793
				rs7157599	DEGS2	rs2301022	GCLM	0.244543	0	0.180683	-0.382483	0.858231	-0.14214	0.113173	-0.188812	0.188332	0.871527	0.0448881	0.505536	0.00241037
				rs1130435	FABP6	rs7157599	DEGS2	0.333736	0.00449424	-0.327641	0	0.438595	0.162636	0.216018	-0.258992	0.140028	0.708875	0.049436	0.473617	0.00196052
				rs76805488	CERS2	rs78875607	CERS2	0	0	0	0	0.497695	0	0.196714	0	0	0.694408	0.0473151	0.0484424
				rs1127912	CERS4	rs11881630	CERS4	0.350578	0	0	-0.229079	0.393694	0	-0.00178819	0.135539	0	0.648944	0.043437	0.271932
				rs1127912	CERS4	rs17159388	CERS4	0	0	0.350578	0	0.393694	-0.229079	0	0.135539	-0.00178819	0.648944	0.043437	0.271932	0.00179477
				rs41292584	SMPDL3A	rs3739709	LPAR1	0.113204	0.0175304	0	0.0634516	-0.0179871	0.456588	0	0	0	0.632787	0.0192905	0.0839889	0.00175009
				rs320	LPL	rs2301151	FFAR1	0.10208	0	0.236539	-0.36128	0.408756	-0.0104578	0.321977	-0.0839432	0	0.613671	0.060739	0.541068
				rs36259	CERS4	rs1127912	CERS4	0.800084	-0.462344	0	-0.587328	0.677686	0.0396268	0	0.116108	0	0.583832	0.0384049	0.266258
				rs4905937	DEGS2	rs7157599	DEGS2	0.00354573	-0.230656	0.417193	0.220221	0.303892	-0.0787064	-0.0628837	0	0	0.572606	0.0197474	0.0998336
				rs73379143	SMPD5	rs11989295	OPLAH	0	0	0	0	0.363949	0	0.196776	0	0	0.560725	0.0473153	0.0480266	0.00155079
				rs992270	ASAH2C	rs3739979	ASAH2	0	-0.169952	0.144439	0	0.455717	-0.0380849	-0.00707073	0.138171	0	0.523219	0.011748	0.0750572
				rs3811515	SPHKAP	rs3828161	SPHKAP	0	0	0.172751	0	-0.12369	0.445807	0.127322	0.569601	-0.685505	0.506286	0.035831	0.586077
				rs801720	CERK	rs36211083	CERK	0	0.0342512	0.162366	0.0216984	0.000714748	0.00678513	0.0449728	0.151316	-0.0214213	0.400683	0.00712562	0.603542
																	361.575			0.0259446
	7	85	36	rs1049874	ASAH1	rs1071645	ASAH1	52.7555	0	0	0	49.8518	0	0	0	50.6215	153.229	0.625022	0.875243
				rs8176328	SPHK1	rs2247856	SPHK1	43.8019	0	0	0	51.1982	0	0	0	51.8069	146.807	0.614427	0.892664
				rs76033185	SMPD4	rs79875317	SMPD4	9.42868	-3.48357	0	0	16.9739	0	0	0	2.72868	25.6477	0.204894	0.244607
				rs865832	SGPL1	rs12770335	SGPL1	11.1019	0	0	-4.74859	13.5895	0	0	0	0	19.9429	0.218564	0.258421
				rs36259	CERS4	rs17160349	CERS4	0	0	10.5347	0	12.2302	-5.21032	1.60503	0.415105	0	19.5747	0.2298	0.428201
				rs3811514	SPHKAP	rs16824283	SPHKAP	0	0	6.6171	0	4.80798	-1.98044	5.91833	1.10496	-2.01268	14.4552	0.170139	0.396202
				rs3170633	GCLM	rs41303970	GCLM	8.10265	0	0	-2.63486	5.96895	0	-1.9117	2.17496	1.72503	13.425	0.168291	0.389088
				rs3811514	SPHKAP	rs3811515	SPHKAP	5.15025	0.9751	-1.83347	0	1.21839	0.815379	0	0	5.05235	11.378	0.13966	0.435405
				rs992270	ASAH2C	rs3739979	ASAH2	0	0	5.40304	0	7.96678	-3.97031	0	0	0	9.39951	0.160895	0.20081
				rs398607	GALC	rs12888666	GALC	-1.09368	-0.700666	3.67525	-1.15889	4.97653	0	4.41966	-0.898377	0	9.21983	0.112736	0.233794
				rs1127912	CERS4	rs17160349	CERS4	0	0.314006	3.06329	0	5.81411	-1.63031	-0.964609	0	0	6.59648	0.0545062	0.0544526
				rs1511025	FABP2	rs1799883	FABP2	0	0	2.57427	0	0.42143	0.576237	2.9295	0.555403	-1.07319	5.98365	0.101357	0.512749
				rs3741562	CERS5	rs7302981	CERS5	0	0	2.92938	0	0.626318	0.815373	1.80215	0.808714	-1.52983	5.45211	0.116156	0.449562
				rs320	LPL	rs328	LPL	-0.57324	1.40459	0	-1.9132	2.9804	0	3.24607	0	0	5.14462	0.113865	0.344752
				rs3811514	SPHKAP	rs3828161	SPHKAP	1.03051	0.156873	-1.02468	0	1.70044	-0.782688	0	0	2.89598	3.97643	0.0956347	0.505881
				rs35483143	S1PR5	rs4905937	DEGS2	-0.0502161	0.419027	0	0.0768929	0	2.87632	0	0	0	3.32202	0.0630768	0.34977	0.00670764
				rs3811515	SPHKAP	rs16824283	SPHKAP	0	0	1.31599	0	0.0233657	0.238093	1.20308	1.12464	-0.936775	2.96839	0.0638254	0.544273
				rs11657217	ENPP7	rs3170633	GCLM	0.33761	0.125524	0.0596449	-0.0200429	-0.244533	1.19035	0	1.18166	0	2.63021	0.0464892	0.473163	0.00531078
				rs3741562	CERS5	rs1799883	FABP2	1.29506	0.0199324	-0.136068	1.15117	-0.436675	0.0830774	0	0.509164	0.114636	2.6003	0.0576912	0.498588	0.00525038
				rs7302981	CERS5	rs1799883	FABP2	0	-0.0481208	0.172052	0.0578276	0.242607	0.018175	2.16426	0.104705	-0.302208	2.4093	0.0187173	0.775392	0.00486472
				rs402348	KDSR	rs2003149	KDSR	-0.361924	0	0	-0.041461	1.57489	0.58248	-0.114741	-0.64548	1.38317	2.37694	0.0240274	0.100527
				rs11881630	CERS4	rs17159388	CERS4	0	0	0.247675	0	2.06049	0	0	0	0	2.30816	0.0456958	0.0500547
				rs3744037	SPHK1	rs8176328	SPHK1	0	0	0.554695	0	0.410414	0.574107	1.41517	-0.0538275	-0.603663	2.29689	0.0693949	0.589289
				rs3744037	SPHK1	rs2247856	SPHK1	0	0	0.554695	0	0.410414	0.574107	1.41517	-0.0538275	-0.603663	2.29689	0.0693949	0.589289
				rs3813803	SMPDL3B	rs2301022	GCLM	-0.405557	0.901586	0.525799	1.20182	-0.137955	0	0.149491	-0.00897059	-0.00521577	2.22099	0.0430221	0.533221	0.00448451
				rs8074728	ENPP7	rs1050239	SMPD1	1.22472	0	0.59262	0	-0.0463977	0.459783	0.0138362	0.793336	-0.896742	2.14115	0.070952	0.600529	0.0043233
				rs398607	GALC	rs34362748	GALC	-0.536524	0.890281	0.809225	0.185932	0.0368859	0	0.689242	0	0	2.07504	0.0644393	0.548164
				rs41292584	SMPDL3A	rs1799983	NOS3	1.13329	-0.91149	0.0126344	0	1.32016	-0.00866012	0	0.42527	0	1.9712	0.0670035	0.528119	0.00398014
				rs3739968	ASAH2B	rs3739979	ASAH2	0	1.2282	-0.419097	0	0.121569	0.750953	0	0	0.264436	1.94607	0.0367568	0.498676	0.00327562
				rs992270	ASAH2C	rs3739968	ASAH2B	-0.773079	0.766587	0.686474	1.6647	-0.590622	0	-0.131775	0	0	1.62228	0.0571801	0.549729
				rs1799983	NOS3	rs2566514	NOS3	-0.951504	0.0869579	1.45093	0.566012	0.213788	0	0.044193	-0.201224	0	1.20916	0.0552385	0.40993
				rs11657217	ENPP7	rs929881	FA2H	0	0.683881	0.0057798	1.10528	-0.8328	-0.0263692	0	0.108803	0.0326209	1.07719	0.0466492	0.396285	0.00217501
				rs1799883	FABP2	rs7157599	DEGS2	0.721848	-0.426378	-0.0296364	0.494471	0.218893	-0.582725	0	-0.488816	0.955926	0.863581	0.0552396	0.549313	0.0017437
				rs3170633	GCLM	rs2301022	GCLM	-0.268542	0.123327	0.11086	-0.0129469	0.0720856	-0.0934551	0.554065	0.297819	0	0.783213	0.0107028	0.782663
				rs929881	FA2H	rs2241883	FABP1	0	-0.0422317	0.688422	0.290132	-0.0137072	-0.00147455	0.00148753	-0.138751	-0.0814252	0.702452	0.0163501	0.759999	0.00141835
				rs11657217	ENPP7	rs402348	KDSR	0	-0.315503	0.556987	-0.0959393	0.921007	-0.793613	0	0	0.339192	0.612131	0.0349267	0.582629	0.00123598
																	495.259			0.0447701
	8	12	0
	9	83	37	rs8176328	SPHK1	rs2247856	SPHK1	39.1572	0	0	0	40.4639	0	0	0	42.1059	121.727	0.623128	0.874412
				rs1049874	ASAH1	rs1071645	ASAH1	38.4775	0	0	0	39.7563	0	0	0	41.9138	120.148	0.624018	0.870428
				rs36259	CERS4	rs17160349	CERS4	0	0	10.1034	0	11.8361	-4.6143	3.45446	0.492784	0	21.2724	0.239913	0.407251
				rs865832	SGPL1	rs12770335	SGPL1	6.79412	0	0	-3.23098	7.08258	0	0	0.10848	2.65146	13.4057	0.197548	0.379198
				rs3811514	SPHKAP	rs16824283	SPHKAP	0	0	5.83402	0	3.41352	-0.747522	5.8515	0.09394	-1.48567	12.9598	0.182014	0.369861
				rs398607	GALC	rs12888666	GALC	-1.66986	0.724726	2.88283	-1.81056	4.08149	0	6.14587	0	0	10.3545	0.173291	0.380176
				rs3811514	SPHKAP	rs3811515	SPHKAP	2.17511	1.22085	-1.37659	0	3.0917	-1.61439	0	0	5.5075	9.00419	0.164918	0.396346
				rs1127912	CERS4	rs17160349	CERS4	0	-0.792656	3.65288	0	4.68958	-0.428394	1.48994	0	0	8.61134	0.0725033	0.080233
				rs8074728	ENPP7	rs11657217	ENPP7	0	-0.0698736	2.92692	-1.66494	3.47536	-0.415902	5.09843	-0.813205	0	8.53678	0.114394	0.608519
				rs402348	KDSR	rs2003149	KDSR	1.5518	0	0	1.21906	2.81188	0	-0.92774	-1.90264	4.18761	6.93996	0.143945	0.425598
				rs4905937	DEGS2	rs7157599	DEGS2	-0.759535	-1.25418	2.76786	0.720511	2.89145	0	0.913751	0	0	5.27985	0.119317	0.367424
				rs36259	CERS4	rs1127912	CERS4	2.62261	-0.355524	0	-1.59837	3.07785	0	0	0.0913178	1.20446	5.04234	0.0756929	0.256988
				rs3741562	CERS5	rs7302981	CERS5	0	0	1.93981	0	2.51826	-0.23614	2.81458	-1.34292	-0.787659	4.90592	0.129645	0.417495
				rs801720	CERK	rs36211083	CERK	0	0	2.22364	-0.0197383	0.986155	-0.78044	0.44434	1.51524	-0.499289	3.8699	0.102344	0.53357
				rs398607	GALC	rs34362748	GALC	-0.910468	1.85452	0.794549	0.313205	-0.102226	0	1.42554	0	0	3.37513	0.0874108	0.519281
				rs320	LPL	rs328	LPL	-0.250922	0.197835	0	-1.43022	2.58737	0	2.22397	0	0	3.32803	0.101715	0.381773
				rs3811514	SPHKAP	rs3828161	SPHKAP	0.67186	1.7404	-0.701095	0	0.0209907	0.0921707	0	0	1.40917	3.23349	0.0851696	0.530828
				rs243887	SPTLC3	rs5186	AGTR1	0.0133438	-0.566845	0.61863	2.0178	0.613483	-0.400826	0.371605	-0.117082	0.37078	2.92088	0.0421088	0.501147	0.00750024
				rs1511025	FABP2	rs1799883	FABP2	0	0	0.824579	0	-0.18328	0.677848	0.954163	0.975062	-0.941126	2.30724	0.0720293	0.513937
				rs3744037	SPHK1	rs2247856	SPHK1	0	0	0.275872	0	0.678457	0.521742	1.77733	-0.517209	-0.52538	2.21081	0.087455	0.521178
				rs3744037	SPHK1	rs8176328	SPHK1	0	0	0.283908	0	0.761487	0.443652	1.7381	-0.580282	-0.459627	2.18724	0.0872033	0.523467
				rs3811515	SPHKAP	rs16824283	SPHKAP	0	0	0.470742	0	-0.368052	1.58012	1.24156	0.674813	-1.41613	2.18306	0.080139	0.48077
				rs243887	SPTLC3	rs2241883	FABP1	1.8411	-0.559837	-0.052503	0	0.320851	0.19795	0	0.488848	-0.181851	2.05456	0.0690354	0.455298
				rs1799983	NOS3	rs2566514	NOS3	-0.982264	0.704309	0.797652	0.185669	0.151645	0	0.769697	0	0	1.62671	0.073486	0.49976
				rs11881630	CERS4	rs17159388	CERS4	0	0	0.858176	0	0.698041	0	0	0	0	1.55622	0.0928584	0.093654
				rs4880	SOD2	rs309087	LPPR5	0.166386	0	0.949821	-0.0789196	1.45045	-1.08311	0.0262556	-0.261277	0.290451	1.46006	0.0802209	0.542463	0.00374913
				rs3739000	SGPP2	rs3738999	SGPP2	0.49196	0	0	0	0.901474	0	0	0	0	1.39343	0.0707217	0.0726241	0.00357806
				rs267738	CERS2	rs6686449	DEGS1	-0.0536797	0	0.283013	-0.283842	0.814033	0	0.592375	0	0	1.3519	0.0568739	0.350411	0.0034714
				rs76805488	CERS2	rs78875607	CERS2	0	0	0	0	0.727416	0	0.503887	0	0	1.2313	0.0715651	0.072907
				rs309087	LPPR5	rs5186	AGTR1	0.799472	-0.0086223	0	-0.0449579	0.0766683	-0.0477902	0.00635466	-0.11992	0.335325	0.996529	0.0240222	0.506031	0.00255888
				rs1799883	FABP2	rs801720	CERK	0.437021	0	0.0480966	-0.0257625	-0.0347087	0.21195	-0.0386897	0.262406	-0.202157	0.658157	0.0367001	0.530925	0.00169001
				rs79875317	SMPD4	rs16824283	SPHKAP	-0.106564	0.178071	-0.00553003	0.219893	0.0426395	0.0906752	0.214467	0	0	0.633651	0.0207859	0.111384	0.00162709
				rs3170633	GCLM	rs41303970	GCLM	0.00968426	0.046908	0	0.0143349	0.366391	0.0251795	-0.0858623	-0.0118288	0.238611	0.603418	0.00581889	0.533986
				rs7850023	MIR4668	rs6511701	S1PR5	0.246379	-0.268609	0.286133	-0.14321	0.158724	0	-0.0550912	0.293638	0	0.517964	0.0236204	0.526909	0.00133003
				rs1476387	SMPD2	rs2267161	GAL3ST1	-0.496092	0.459082	0.167468	0.76278	-0.344432	0	-0.0702014	-0.107515	0.0574247	0.428515	0.047483	0.498151	0.00110034
				rs12888666	GALC	rs1695	GSTP1	-0.0245774	0.287153	-0.0108503	0.419783	-0.21985	-0.000802895	0.00179331	-0.040046	0	0.412603	0.0102738	0.764048	0.00105948
				rs7157599	DEGS2	rs4808863	CERS1	0	0.121847	0.073298	0.367288	-0.122928	0.0719489	-0.0600718	0.0147819	-0.126019	0.340144	0.00937523	0.788662
																	389.439			0.0286162
	10	23	18	rs1049874	ASAH1	rs1071645	ASAH1	44.6022	0	0	0	44.3478	0	0	0	37.6011	126.551	0.620299	0.873816
				rs8176328	SPHK1	rs2247856	SPHK1	36.8817	0	0	0	37.1966	0	0	0	41.5614	115.64	0.624507	0.871329
				rs8074728	ENPP7	rs11657217	ENPP7	0	-1.23854	13.3906	-5.13302	15.9079	0	18.4957	0	0	41.4226	0.329624	0.593443
				rs36259	CERS4	rs17160349	CERS4	0	0	18.1599	0	18.5696	-5.37978	8.58175	0	0	39.9315	0.325626	0.370396
				rs76033185	SMPD4	rs79875317	SMPD4	9.13228	0	0	0	18.2215	0	0	0	0	27.3538	0.289673	0.379441
				rs1127912	CERS4	rs17160349	CERS4	1.17604	0	12.9381	0	15.0996	-3.86318	0	1.75745	0	27.108	0.267972	0.514999
				rs398607	GALC	rs12888666	GALC	0	3.80554	7.5769	-1.34424	4.48388	0	12.2428	0	0	26.7648	0.300691	0.698103
				rs3811514	SPHKAP	rs3828161	SPHKAP	3.101	7.28958	0	0	0.580252	0.290719	0	0	7.77702	19.0386	0.250665	0.596348
				rs865832	SGPL1	rs12770335	SGPL1	10.4645	0	0	-4.24729	9.38635	0	0	2.22348	0	17.827	0.233774	0.456947
				rs5186	AGTR1	rs2301022	GCLM	0	0	5.12605	8.80443	0	0	-4.87639	7.75458	-0.238094	16.5706	0.218622	0.337113	0.0303509
				rs3170633	GCLM	rs398607	GALC	-0.794459	-0.831165	1.9595	2.91296	3.99791	0	0	0	7.63475	14.8795	0.227102	0.524401	0.0272535
				rs1868158	SMPD3	rs4905937	DEGS2	-2.58554	9.93117	0	4.81846	0	0.90906	0.933475	0	0	14.0066	0.180356	0.399301	0.0256548
				rs801720	CERK	rs36211083	CERK	0	0	4.20602	0	0.314513	-0.317069	0	8.4996	0	12.7031	0.18631	0.457662
				rs12195587	ELOVL2	rs2247856	SPHK1	0	0.775304	0	5.43787	-2.07506	2.2809	0	5.30219	-1.35091	10.3703	0.163958	0.343546	0.0189944
				rs12195587	ELOVL2	rs8176328	SPHK1	0	0.850254	0	5.37875	-2.10301	2.16529	0	5.26927	-1.29963	10.2609	0.162082	0.354878	0.0187941
				rs402348	KDSR	rs1476387	SMPD2	0	0.711409	0	6.62486	0	0.728268	-2.66202	4.79138	-0.255742	9.93815	0.153286	0.483389	0.0182029
				rs3811514	SPHKAP	rs16824283	SPHKAP	0	0	4.43768	0	1.01197	0.112983	2.55873	2.22767	-1.4324	8.91664	0.14487	0.419787
				rs5186	AGTR1	rs16824283	SPHKAP	2.53124	0	0	0	-1.14652	3.6223	-0.0886128	3.49446	-1.72983	6.68303	0.0898651	0.380048	0.0122407
																	545.966			0.151491
	11	90	32	rs8176328	SPHK1	rs2247856	SPHK1	46.2231	0	0	0	50.3969	0	0	0	49.4069	146.027	0.625108	0.857193
				rs76033185	SMPD4	rs79875317	SMPD4	31.5955	0	0	0	37.9169	-1.30222	0	0	23.3882	91.5983	0.501417	0.878931
				rs36259	CERS4	rs17160349	CERS4	0	0	9.45461	0	7.67584	-3.3169	4.47319	1.08717	0	19.3739	0.210475	0.422718
				rs865832	SGPL1	rs12770335	SGPL1	7.97636	0	0	-4.27721	10.0975	0	0	0	1.69072	15.4873	0.199251	0.255038
				rs3811514	SPHKAP	rs16824283	SPHKAP	0	0	6.7322	0	4.97822	-1.90906	4.09056	0.266375	-1.59005	12.5682	0.159879	0.426715
				rs3741562	CERS5	rs7302981	CERS5	0	0	4.31112	0	0.83496	1.85998	4.77058	0.94499	-2.51446	10.2072	0.145483	0.396061
				rs8074728	ENPP7	rs11657217	ENPP7	-0.243588	-0.219575	3.37507	-0.793064	4.81015	0	3.71016	-0.645988	0	9.99317	0.0685182	0.15174
				rs4905937	DEGS2	rs7157599	DEGS2	0	-3.27881	5.54142	1.93022	5.41704	0	0	0	0	9.60988	0.175951	0.406744
				rs398607	GALC	rs12888666	GALC	-1.7692	0.368088	3.27882	-1.55316	3.43741	-0.436459	5.31977	0	0	8.64526	0.136302	0.390602
				rs320	LPL	rs328	LPL	-0.208338	0	3.40007	-2.02125	4.04087	0	3.04672	0	0	8.25807	0.1273	0.33675
				rs1127912	CERS4	rs17160349	CERS4	0	-0.420271	3.24799	0	1.85107	-0.581112	1.51326	0	2.5122	8.12314	0.0581345	0.0607139
				rs801720	CERK	rs36211083	CERK	0	0	3.15948	0	1.85214	-0.70382	3.42652	0.792704	-0.753247	7.77378	0.11876	0.492088
				rs36259	CERS4	rs1127912	CERS4	3.59955	-0.658369	2.11683	-0.823163	1.70724	0	0	0.204507	1.44893	7.59553	0.0687807	0.242609
				rs3811514	SPHKAP	rs3811515	SPHKAP	2.31238	1.19459	-1.94771	0	1.31837	-0.807959	0	0	3.57918	5.64884	0.128799	0.396519
				rs398607	GALC	rs34362748	GALC	-1.46166	1.43062	2.37056	0.150699	0.484984	0	1.85195	0	0	4.82715	0.097182	0.506905
				rs3811514	SPHKAP	rs3828161	SPHKAP	1.23719	0.345502	-0.820243	0	2.22127	-0.506727	0	0	1.81529	4.29228	0.0956459	0.533827
				rs346803	SPHK1	rs2247856	SPHK1	0.750556	0.372236	-0.70686	0	-0.0698562	2.29013	0	0	0.852387	3.4886	0.0737751	0.511665
				rs1511025	FABP2	rs1799883	FABP2	0	0	1.46306	0	0.200141	0.473194	1.77447	0.713821	-1.18447	3.44022	0.0827841	0.518669
				rs346803	SPHK1	rs8176328	SPHK1	0.664483	0.435192	-0.671236	0	-0.0346574	1.94376	0	0	0.826067	3.16361	0.072987	0.504995
				rs1799983	NOS3	rs2566514	NOS3	-0.731075	0.142542	1.33694	-0.110007	1.12045	0	1.29707	0	0	3.05592	0.0935698	0.479846
				rs285	LPL	rs328	LPL	0.778392	0	0	0.446664	-0.163002	0	-0.449748	1.13633	1.15986	2.9085	0.059847	0.585088	0.00720605
				rs402348	KDSR	rs2003149	KDSR	1.10855	0	0	0.0237172	1.17293	-0.0198216	-0.442129	-0.423802	0.833572	2.25302	0.0336471	0.137311
				rs398607	GALC	rs36211083	CERK	-0.0479272	0	0.987688	-0.185753	1.67299	-0.594269	0.337516	-0.272131	0.178917	2.07703	0.0650123	0.650948	0.00514602
				rs5186	AGTR1	rs67319648	PPAPDC1A	0.493756	0	0	0.662269	-0.115392	0	-0.250239	1.14646	0.125557	2.06241	0.0454536	0.600158
				rs3744037	SPHK1	rs8176328	SPHK1	0	0	0	0	1.73875	0.478491	1.10541	-1.11652	-0.357397	1.84873	0.0858165	0.432517
				rs3744037	SPHK1	rs2247856	SPHK1	0	0	0	0	1.3951	0.461344	0.899531	-0.942083	-0.375793	1.4381	0.0796277	0.437607
				rs1799983	NOS3	rs3828161	SPHKAP	0	-0.127692	0.310265	0.376209	0.724619	-0.270725	0	0	0.16115	1.17383	0.0459463	0.561466	0.00290825
				rs3811515	SPHKAP	rs16824283	SPHKAP	0	0	0.579346	0	-0.00326477	0.334212	0.563295	0.452177	-0.787602	1.13816	0.0559536	0.520684
				rs79875317	SMPD4	rs1695	GSTP1	-0.261136	0.479128	0.000717401	0.478538	-0.101029	0.0498732	0.148858	0	0.145105	0.940055	0.0241745	0.577035	0.00232906
				rs28385609	SMPDL3A	rs1868158	SMPD3	0.413672	-0.701095	0.20784	-0.486113	0.864971	0	0	0.0149523	0.617736	0.931963	0.046723	0.693846	0.00230901
				rs76033185	SMPD4	rs1695	GSTP1	-0.24055	0.432872	0.00401675	0.551804	-0.149645	0.0585306	0.054637	0	0.135609	0.847274	0.0243839	0.565473	0.00209919
				rs12166204	CERK	rs3811514	SPHKAP	0	0	0.129522	-0.0697232	0.751329	0	0.114943	-0.531846	0.311972	0.706198	0.0479094	0.595585	0.00174966
																	403.619			0.0289917
	12	14	14	rs8176328	SPHK1	rs2247856	SPHK1	44.9703	0	0	0	44.7142	0	0	0	46.2203	135.905	0.619759	0.883771
				rs1049874	ASAH1	rs1071645	ASAH1	34.9976	0	0	0	36.1688	0	0	0	40.4466	111.613	0.62375	0.865269
				rs3813803	SMPDL3B	rs1130435	FABP6	20.0682	0	7.96919	0	38.1899	0	0	0	10.5172	76.7444	0.518183	0.949821	0.0992896
				rs3739709	LPAR1	rs10763354	SGMS1	20.1568	0	19.8949	0	34.6226	0	0	0	0	74.6742	0.540831	0.913067	0.0966112
				rs992270	ASAH2C	rs3739979	ASAH2	0	0	15.312	0	22.0827	0	16.1982	0	0	53.5929	0.399836	0.571518
				rs3734462	AGPAT4	rs3828161	SPHKAP	0	0	0	0	30.8128	0	0	0	21.5608	52.3736	0.419593	0.608038	0.0677594
				rs3811514	SPHKAP	rs16824283	SPHKAP	0	0	18.4448	0	14.2516	-4.45721	13.2405	-0.367603	0	41.1121	0.319531	0.602934
				rs285	LPL	rs7157599	DEGS2	0	0	17.4644	0	12.7769	-2.62964	13.5314	-2.05086	0	39.0922	0.330401	0.669958	0.0505762
				rs1127912	CERS4	rs17160349	CERS4	0	0	12.5117	0	22.471	0	0	0	0	34.9827	0.32788	0.442227
				rs76033185	SMPD4	rs79875317	SMPD4	12.5716	0	0	0	21.6466	0	0	0	0	34.2182	0.327877	0.436921
				rs865832	SGPL1	rs12770335	SGPL1	11.668	0	0	-3.42974	14.1501	0	0	0	10.2534	32.6419	0.25624	0.302255
				rs3811514	SPHKAP	rs3811515	SPHKAP	7.25461	2.76677	0	0	6.01606	-1.65558	0	0	17.3803	31.7622	0.311963	0.719336
				rs8074728	ENPP7	rs11657217	ENPP7	0	0.655196	11.3113	-2.94612	6.0239	-0.629478	15.491	0	0	29.9058	0.274395	0.564085
				rs1138439	PPAP2C	rs12195587	ELOVL2	12.6992	0	0	0	-2.02962	7.95083	0	7.47317	-1.77636	24.3172	0.211198	0.240758	0.0314608
																	772.935			0.345697
	13	61	40	rs1049874	ASAH1	rs1071645	ASAH1	38.0839	0	0	0	42.4185	0	0	0	44.9162	125.419	0.620111	0.881231
				rs8176328	SPHK1	rs2247856	SPHK1	38.5035	0	0	0	40.1522	0	0	0	43.9626	122.618	0.623125	0.874578
				rs76033185	SMPD4	rs79875317	SMPD4	12.5746	-3.63578	0	0	15.1525	0.0598463	0	0	4.37567	28.5269	0.247187	0.392859
				rs398607	GALC	rs12888666	GALC	0	0.284606	9.3166	-1.6236	5.73999	0	9.70556	0	0	23.4231	0.302694	0.7086
				rs1127912	CERS4	rs17160349	CERS4	0	0	10.336	0	12.5999	-4.31429	3.96923	0.173015	0	22.7639	0.234666	0.406656
				rs865832	SGPL1	rs12770335	SGPL1	9.4255	0	0	-3.93223	10.0949	0	0	0.202265	3.94765	19.738	0.224548	0.430368
				rs36259	CERS4	rs17160349	CERS4	0	0	8.8309	0	9.98024	-3.75526	3.46552	0.937078	0	19.4585	0.221317	0.432861
				rs3170633	GCLM	rs41303970	GCLM	6.72061	0	0	-2.4314	4.16064	0.15726	-0.838691	2.95275	0.694004	11.4152	0.159354	0.412581
				rs4905937	DEGS2	rs7157599	DEGS2	0	-1.29921	3.53436	0	3.57524	-0.187536	3.98129	0	0	9.60414	0.0872388	0.0888776
				rs3739968	ASAH2B	rs1049874	ASAH1	-0.453173	-0.236278	0.920183	4.37287	1.00144	0.786846	3.82151	-0.627918	0	9.58547	0.14296	0.639998	0.0197592
				rs3739968	ASAH2B	rs1071645	ASAH1	-0.478495	-0.162017	0.951427	4.30332	1.04132	0.546216	3.75056	-0.663569	0	9.28876	0.133062	0.630472	0.0191476
				rs3811514	SPHKAP	rs3811515	SPHKAP	3.27709	-0.284306	-1.31514	0	4.47012	-1.94332	0	0	4.91347	9.11792	0.156022	0.394797
				rs3811514	SPHKAP	rs16824283	SPHKAP	0	0	5.69288	0	2.85159	-1.51311	2.58871	1.34864	-2.00763	8.96108	0.169877	0.343914
				rs3741562	CERS5	rs7302981	CERS5	0	0	2.09512	0	1.76494	1.33273	4.20496	-0.464706	-2.06312	6.86992	0.134053	0.413264
				rs1138439	PPAP2C	rs3739709	LPAR1	-0.631112	1.56868	0	-2.32713	1.92583	0.808405	4.38085	0	0	5.72553	0.135922	0.457673	0.0118024
				rs3170633	GCLM	rs2301022	GCLM	-1.2122	1.61861	1.50631	0.908872	-0.112324	0	2.15834	0	0	4.8676	0.0994178	0.480407
				rs1799983	NOS3	rs2566514	NOS3	-1.60065	0.79404	1.97727	0.309704	0.621982	0	2.07875	0	0	4.1811	0.103568	0.463599
				rs8074728	ENPP7	rs11657217	ENPP7	0	-0.00823799	1.79808	-1.57898	3.35681	-0.191775	2.8081	-2.0842	0	4.0998	0.0971734	0.536606
				rs1050450	GPX1	rs398607	GALC	0	0.16276	0.20121	3.51692	-2.07878	-0.167437	0	2.14612	0	3.78079	0.142272	0.372542	0.0077936
				rs320	LPL	rs10763354	SGMS1	0.199143	0	0.501019	0	2.33943	-0.5038	1.87834	-1.1483	0.111056	3.37688	0.114539	0.585592	0.006961
				rs398607	GALC	rs267738	CERS2	1.22581	-0.238348	0.200023	0	1.67955	-1.36026	0	0	1.84352	3.3503	0.103126	0.486222	0.00690621
				rs1511025	FABP2	rs1799883	FABP2	0	0	0.984946	0	-0.17668	0.871896	0.948644	1.35434	-1.21433	2.76882	0.0856648	0.470185
				rs28385609	SMPDL3A	rs67319648	PPAPDC1A	-1.2118	0.985596	0.155183	1.9627	0	0	0	0.472797	0	2.36448	0.104246	0.511551
				rs17854914	PLD2	rs5186	AGTR1	-0.0789187	1.04884	-0.724914	0.0365252	0	1.40272	0	0.619952	0	2.30421	0.0913709	0.531656	0.00474982
				rs36259	CERS4	rs1127912	CERS4	1.65216	-1.00413	0	-0.816147	1.86781	-0.00682397	0	0.120582	0.402914	2.21636	0.061228	0.428227
				rs320	LPL	rs328	LPL	-0.134619	0.324606	-0.0461497	-0.591276	1.37204	0	1.28454	0	0	2.20914	0.0799867	0.437211
				rs3811514	SPHKAP	rs3828161	SPHKAP	0.4167	1.24352	-0.856695	0	-0.129369	0.305265	0	0	0.95776	1.93718	0.0706754	0.527932
				rs1138439	PPAP2C	rs3739968	ASAH2B	0.115399	-0.465683	0.546241	-0.575573	1.08729	0.13435	1.12844	-0.116847	0	1.85362	0.0483486	0.598438	0.00382099
				rs3739968	ASAH2B	rs3170633	GCLM	0.562134	-0.362361	0.242805	-0.276683	1.10752	0	-0.165136	-0.0582984	0.554516	1.6045	0.0421917	0.505182	0.00330746
				rs1799883	FABP2	rs1799983	NOS3	-0.118707	0.349781	0	0.52344	0.431278	0	-0.349468	-0.523149	1.23707	1.55024	0.0636696	0.487391	0.00319563
				rs801720	CERK	rs36211083	CERK	0	0	1.6409	0	1.23233	-1.15745	0.0224812	-0.0965553	-0.117227	1.52448	0.0849232	0.442683
				rs67319648	PPAPDC1A	rs1049874	ASAH1	0.717246	-0.925657	0.311619	0	1.30324	-0.469273	0.251141	0	-0.0789225	1.1094	0.0774528	0.595775	0.00228688
				rs3813803	SMPDL3B	rs4808863	CERS1	0.40699	0.0465481	-0.312333	0.184873	0.224568	-0.173707	0	0	0.698832	1.07577	0.0362375	0.371041	0.00221756
				rs36259	CERS4	rs10964136	ACER2	0.105243	-0.00720505	0	0.274949	0	0	0.170602	0.526314	0	1.0699	0.0315298	0.557411	0.00220546
				rs36259	CERS4	rs3828161	SPHKAP	0.114334	0.244071	0.432077	0	0.950006	-0.699061	0	0	0.0088455	1.05027	0.0253902	0.612811	0.002165
				rs3811515	SPHKAP	rs16824283	SPHKAP	0	0	0.691323	0	0.0346577	0.545749	0.276281	0.486836	-1.10022	0.934627	0.0717207	0.457584
				rs17160349	CERS4	rs16824283	SPHKAP	0.261488	0	0	0	-0.254717	0.914572	0.00608677	0.454445	-0.495415	0.886461	0.0485487	0.337692	0.00182732
				rs5186	AGTR1	rs1511025	FABP2	0.168164	0.290194	0	-0.0642465	-0.446148	1.19673	0.0582643	0.242818	-0.573698	0.872077	0.0364428	0.567981	0.00179767
				rs3741562	CERS5	rs16824283	SPHKAP	0	0	0.600629	0	0.156493	0.330463	0.261965	0.316007	-0.85918	0.806378	0.0715075	0.456565	0.00166224
				rs2297568	SPTLC1	rs1799883	FABP2	0.13608	0.550426	0.0366842	0.0581278	0.0986614	-0.255906	0	-0.538023	0.718512	0.804562	0.030137	0.575917
																	485.114			0.101606
	14	16	9	rs1049874	ASAH1	rs1071645	ASAH1	48.4141	0	0	0	46.2802	0	0	0	60.2605	154.955	0.62154	0.903114
				rs8176328	SPHK1	rs2247856	SPHK1	41.8127	0	0	0	54.6296	0	0	0	55.4554	151.898	0.616054	0.877874
				rs698912	COL4A3BP	rs41303970	GCLM	1.25331	0	0	0	38.5955	0	21.3051	0	0	61.1539	0.401551	0.613272
				rs865832	SGPL1	rs12770335	SGPL1	20.7192	0	0	0	35.6558	0	0	0	0	56.375	0.365997	0.517242
				rs1138439	PPAP2C	rs2003149	KDSR	14.0212	0	-1.45761	0	-6.40296	16.9945	0	20.5531	0	43.7082	0.318465	0.625931	0.0661555
				rs6109692	SPTLC3	rs2241883	FABP1	0	6.27824	8.8386	24.3395	0	0	0	0	0	39.4563	0.296702	0.382456
				rs320	LPL	rs328	LPL	0	2.49726	8.00457	-4.57457	11.2246	0	13.9113	0	0	31.0632	0.250857	0.510231
				rs4905937	DEGS2	rs7157599	DEGS2	0	-5.15714	14.5372	0	20.0587	0	0	0	0	29.4388	0.23283	0.259989
				rs1476387	SMPD2	rs2301022	GCLM	6.75147	0	8.00807	-4.01398	16.5334	0	2.39458	-1.31853	0	28.355	0.236214	0.61715	0.0429173
																	660.689			0.206375

## Sheet: TableS6
					Table S6	Comparisons of trait values between two-SNP genotypes: diastolic blood pressure
							Nominal significance level (0.05)
				GenotypeA						GenotypeB
SNP1	Gene1	SNP2	Gene2	SNP1genotype	Translation1	Type	SNP2genotype	Translation2	Type	SNP1genotype	Translation1	Type	SNP2genotype	Translation2	Type	P-value
rs865832	SGPL1	rs12770335	SGPL1	TT	Val/Val	Synonymous	GG	Val/Val	Missense	TT	Val/Val	Synonymous	GT	Val/Leu	Missense	0.0263138
rs79875317	SMPD4	rs16824283	SPHKAP	GG	Lys/Lys	Synonymous	CC	Ser/Ser	Missense	AA	Lys/Lys	Synonymous	CC	Ser/Ser	Missense	0.0304768
rs79875317	SMPD4	rs16824283	SPHKAP	GG	Lys/Lys	Synonymous	CG	Ser/Arg	Missense	GA	Lys/Lys	Synonymous	CG	Ser/Arg	Missense	0.0168028
rs79875317	SMPD4	rs16824283	SPHKAP	GA	Lys/Lys	Synonymous	CC	Ser/Ser	Missense	GA	Lys/Lys	Synonymous	CG	Ser/Arg	Missense	0.025481
rs79875317	SMPD4	rs16824283	SPHKAP	GA	Lys/Lys	Synonymous	CG	Ser/Arg	Missense	AA	Lys/Lys	Synonymous	CC	Ser/Ser	Missense	0.0205454
rs36259	CERS4	rs1127912	CERS4	AA	Thr/Thr	Missense	TT	His/His	Synonymous	AG	Thr/Ala	Missense	TT	His/His	Synonymous	0.0397435
rs1127912	CERS4	rs17160349	CERS4	TT	His/His	Synonymous	AG	Gln/Arg	Missense	TT	His/His	Synonymous	GG	Arg/Arg	Missense	0.03436
rs1799883	FABP2	rs801720	CERK	AG	Thr/Ala	Missense	GG	3UTR	3UTR	AG	Thr/Ala	Missense	TT	3UTR	3UTR	0.0116398
rs1799883	FABP2	rs801720	CERK	AG	Thr/Ala	Missense	TT	3UTR	3UTR	GG	Ala/Ala	Missense	GT	3UTR	3UTR	0.0136144
rs1799883	FABP2	rs801720	CERK	AG	Thr/Ala	Missense	TT	3UTR	3UTR	GG	Ala/Ala	Missense	TT	3UTR	3UTR	0.00868181
rs12888666	GALC	rs1695	GSTP1	GG	Gln/Gln	Synonymous	AA	Ile/Ile	Missense	AA	Gln/Gln	Synonymous	GG	Val/Val	Missense	0.0312814
rs12888666	GALC	rs1695	GSTP1	GG	Gln/Gln	Synonymous	AG	Ile/Val	Missense	AA	Gln/Gln	Synonymous	GG	Val/Val	Missense	0.0116849
rs12888666	GALC	rs1695	GSTP1	GG	Gln/Gln	Synonymous	GG	Val/Val	Missense	AA	Gln/Gln	Synonymous	GG	Val/Val	Missense	0.0376441
rs12888666	GALC	rs1695	GSTP1	GA	Gln/Gln	Synonymous	AA	Ile/Ile	Missense	AA	Gln/Gln	Synonymous	GG	Val/Val	Missense	0.0262165
rs12888666	GALC	rs1695	GSTP1	GA	Gln/Gln	Synonymous	AG	Ile/Val	Missense	AA	Gln/Gln	Synonymous	AA	Ile/Ile	Missense	0.0192453
rs12888666	GALC	rs1695	GSTP1	GA	Gln/Gln	Synonymous	AG	Ile/Val	Missense	AA	Gln/Gln	Synonymous	GG	Val/Val	Missense	0.0454968
rs12888666	GALC	rs1695	GSTP1	GA	Gln/Gln	Synonymous	GG	Val/Val	Missense	AA	Gln/Gln	Synonymous	GG	Val/Val	Missense	0.0321983
rs12888666	GALC	rs1695	GSTP1	AA	Gln/Gln	Synonymous	AA	Ile/Ile	Missense	AA	Gln/Gln	Synonymous	GG	Val/Val	Missense	0.00138744
rs3744037	SPHK1	rs8176328	SPHK1	CT	Tyr/Tyr	Synonymous	AG	Promoter?	Missense	TT	Tyr/Tyr	Synonymous	AG	Promoter?	Missense	0.0393009
rs1799983	NOS3	rs2566514	NOS3	GG	Glu/Glu	Missense	CC	Ala/Ala	Synonymous	GT	Glu/Asp	Missense	CC	Ala/Ala	Synonymous	0.0113564
rs1799983	NOS3	rs2566514	NOS3	GG	Glu/Glu	Missense	GG	Ala/Ala	Synonymous	GT	Glu/Asp	Missense	CC	Ala/Ala	Synonymous	0.0365915
rs1799983	NOS3	rs2566514	NOS3	GT	Glu/Asp	Missense	CC	Ala/Ala	Synonymous	GT	Glu/Asp	Missense	CG	Ala/Ala	Synonymous	0.00292488
rs1799983	NOS3	rs2566514	NOS3	GT	Glu/Asp	Missense	CC	Ala/Ala	Synonymous	TT	Asp/Asp	Missense	CC	Ala/Ala	Synonymous	0.0386131
rs801720	CERK	rs36211083	CERK	GG	3UTR	3UTR	CC	Asp/Asp	Synonymous	TT	3UTR	3UTR	CC	Asp/Asp	Synonymous	0.0336256
rs801720	CERK	rs36211083	CERK	GT	3UTR	3UTR	TC	Asp/Asp	Synonymous	TT	3UTR	3UTR	CC	Asp/Asp	Synonymous	0.0432771
rs801720	CERK	rs36211083	CERK	TT	3UTR	3UTR	TT	Asp/Asp	Synonymous	TT	3UTR	3UTR	CC	Asp/Asp	Synonymous	0.0131868
rs801720	CERK	rs36211083	CERK	TT	3UTR	3UTR	TC	Asp/Asp	Synonymous	TT	3UTR	3UTR	CC	Asp/Asp	Synonymous	0.0386694
rs3811514	SPHKAP	rs3811515	SPHKAP	GG	Glu/Glu	Missense	GT	Gln/His	Missense	AA	Lys/Lys	Missense	TT	His/His	Missense	0.0197369
rs3811514	SPHKAP	rs3811515	SPHKAP	GA	Glu/Lys	Missense	GT	Gln/His	Missense	AA	Lys/Lys	Missense	TT	His/His	Missense	0.00625614
rs3811514	SPHKAP	rs3811515	SPHKAP	GA	Glu/Lys	Missense	TT	His/His	Missense	AA	Lys/Lys	Missense	TT	His/His	Missense	0.0333244
rs3811514	SPHKAP	rs3828161	SPHKAP	GG	Glu/Glu	Missense	GG	Arg/Arg	Missense	GG	Glu/Glu	Missense	GA	Arg/Gln	Missense	0.00744109
rs3811514	SPHKAP	rs3828161	SPHKAP	GG	Glu/Glu	Missense	GA	Arg/Gln	Missense	GG	Glu/Glu	Missense	AA	Gln/Gln	Missense	0.000265576
rs3811514	SPHKAP	rs3828161	SPHKAP	GG	Glu/Glu	Missense	GA	Arg/Gln	Missense	GA	Glu/Lys	Missense	AA	Gln/Gln	Missense	0.0174595
rs3811514	SPHKAP	rs3828161	SPHKAP	GG	Glu/Glu	Missense	GA	Arg/Gln	Missense	AA	Lys/Lys	Missense	AA	Gln/Gln	Missense	7.07157e-05
rs3811514	SPHKAP	rs3828161	SPHKAP	GG	Glu/Glu	Missense	AA	Gln/Gln	Missense	GA	Glu/Lys	Missense	GA	Arg/Gln	Missense	0.010081
rs3811514	SPHKAP	rs3828161	SPHKAP	GG	Glu/Glu	Missense	AA	Gln/Gln	Missense	GA	Glu/Lys	Missense	AA	Gln/Gln	Missense	0.0299166
rs3811514	SPHKAP	rs3828161	SPHKAP	GA	Glu/Lys	Missense	GA	Arg/Gln	Missense	AA	Lys/Lys	Missense	AA	Gln/Gln	Missense	0.00765589
rs3811514	SPHKAP	rs3828161	SPHKAP	GA	Glu/Lys	Missense	AA	Gln/Gln	Missense	AA	Lys/Lys	Missense	AA	Gln/Gln	Missense	0.0311053
rs3811514	SPHKAP	rs16824283	SPHKAP	GA	Glu/Lys	Missense	CG	Ser/Arg	Missense	AA	Lys/Lys	Missense	CG	Ser/Arg	Missense	0.0334839
rs1138439	PPAP2C	rs3739968	ASAH2B	TT	Val/Val	Missense	GA	Cys/Tyr	Missense	TC	Val/Ala	Missense	GA	Cys/Tyr	Missense	0.0115761
rs1138439	PPAP2C	rs3739968	ASAH2B	TC	Val/Ala	Missense	GA	Cys/Tyr	Missense	TC	Val/Ala	Missense	AA	Tyr/Tyr	Missense	0.029114
rs1138439	PPAP2C	rs3739968	ASAH2B	TC	Val/Ala	Missense	GA	Cys/Tyr	Missense	CC	Ala/Ala	Missense	GA	Cys/Tyr	Missense	0.0159635
rs1138439	PPAP2C	rs3739709	LPAR1	TT	Val/Val	Missense	CT	Arg/Arg	Synonymous	TC	Val/Ala	Missense	CC	Arg/Arg	Synonymous	0.0431477
rs1138439	PPAP2C	rs3739709	LPAR1	TC	Val/Ala	Missense	CC	Arg/Arg	Synonymous	CC	Ala/Ala	Missense	CT	Arg/Arg	Synonymous	0.00450082
rs1138439	PPAP2C	rs3739709	LPAR1	TC	Val/Ala	Missense	TT	Arg/Arg	Synonymous	CC	Ala/Ala	Missense	CT	Arg/Arg	Synonymous	0.0415359
rs1138439	PPAP2C	rs3739709	LPAR1	CC	Ala/Ala	Missense	CC	Arg/Arg	Synonymous	CC	Ala/Ala	Missense	CT	Arg/Arg	Synonymous	0.0343572
rs3741562	CERS5	rs16824283	SPHKAP	TT	Asp/Asp	Synonymous	CG	Ser/Arg	Missense	CC	Asp/Asp	Synonymous	GG	Arg/Arg	Missense	0.042511
rs2297568	SPTLC1	rs1799883	FABP2	AA	Intron2	Intron	AG	Thr/Ala	Missense	AA	Intron2	Intron	GG	Ala/Ala	Missense	0.0493572
rs285	LPL	rs320	LPL	CC	intron6	Intron	TT	Intron8	Intron	TT	intron6	Intron	GT	Intron8	Intron	0.034037
rs285	LPL	rs320	LPL	CT	intron6	Intron	GT	Intron8	Intron	TT	intron6	Intron	GT	Intron8	Intron	0.0471317
rs36259	CERS4	rs10964136	ACER2	AA	Thr/Thr	Missense	CC	Ala/Ala	Missense	GG	Ala/Ala	Missense	CT	Ala/Val	Missense	0.0284748
rs36259	CERS4	rs10964136	ACER2	AG	Thr/Ala	Missense	CC	Ala/Ala	Missense	GG	Ala/Ala	Missense	CT	Ala/Val	Missense	0.0289374
rs36259	CERS4	rs10964136	ACER2	GG	Ala/Ala	Missense	CC	Ala/Ala	Missense	GG	Ala/Ala	Missense	CT	Ala/Val	Missense	0.0268737
rs36259	CERS4	rs3828161	SPHKAP	AA	Thr/Thr	Missense	GG	Arg/Arg	Missense	AA	Thr/Thr	Missense	GA	Arg/Gln	Missense	0.0329579
rs36259	CERS4	rs3828161	SPHKAP	AA	Thr/Thr	Missense	GG	Arg/Arg	Missense	AG	Thr/Ala	Missense	GA	Arg/Gln	Missense	0.0133074
rs36259	CERS4	rs3828161	SPHKAP	AA	Thr/Thr	Missense	GG	Arg/Arg	Missense	GG	Ala/Ala	Missense	GA	Arg/Gln	Missense	0.0223922
rs36259	CERS4	rs3828161	SPHKAP	AA	Thr/Thr	Missense	GA	Arg/Gln	Missense	AA	Thr/Thr	Missense	AA	Gln/Gln	Missense	0.0385627
rs36259	CERS4	rs3828161	SPHKAP	AA	Thr/Thr	Missense	GA	Arg/Gln	Missense	AG	Thr/Ala	Missense	AA	Gln/Gln	Missense	0.0379218
rs36259	CERS4	rs3828161	SPHKAP	AA	Thr/Thr	Missense	AA	Gln/Gln	Missense	AG	Thr/Ala	Missense	GA	Arg/Gln	Missense	0.00945364
rs36259	CERS4	rs3828161	SPHKAP	AG	Thr/Ala	Missense	GA	Arg/Gln	Missense	AG	Thr/Ala	Missense	AA	Gln/Gln	Missense	0.00924521
rs3739968	ASAH2B	rs3170633	GCLM	GG	Cys/Cys	Missense	GG	3'UTR	3'UTR	GG	Cys/Cys	Missense	TT	3'UTR	3'UTR	0.0147259
rs3739968	ASAH2B	rs3170633	GCLM	GG	Cys/Cys	Missense	GT	3'UTR	3'UTR	GG	Cys/Cys	Missense	TT	3'UTR	3'UTR	0.00454799
rs3739968	ASAH2B	rs3170633	GCLM	GG	Cys/Cys	Missense	TT	3'UTR	3'UTR	GA	Cys/Tyr	Missense	GG	3'UTR	3'UTR	0.00265853
rs3739968	ASAH2B	rs3170633	GCLM	GG	Cys/Cys	Missense	TT	3'UTR	3'UTR	GA	Cys/Tyr	Missense	GT	3'UTR	3'UTR	0.0373916
rs3739968	ASAH2B	rs3170633	GCLM	GG	Cys/Cys	Missense	TT	3'UTR	3'UTR	AA	Tyr/Tyr	Missense	GT	3'UTR	3'UTR	0.025888
rs3739968	ASAH2B	rs3170633	GCLM	GG	Cys/Cys	Missense	TT	3'UTR	3'UTR	AA	Tyr/Tyr	Missense	TT	3'UTR	3'UTR	0.00306739
rs3739968	ASAH2B	rs1049874	ASAH1	GG	Cys/Cys	Missense	GA	Intron4	Intron	GG	Cys/Cys	Missense	AA	Intron4	Intron	0.0331747
rs3739968	ASAH2B	rs1049874	ASAH1	GG	Cys/Cys	Missense	AA	Intron4	Intron	GA	Cys/Tyr	Missense	GG	Intron4	Intron	0.025778
rs3739968	ASAH2B	rs1071645	ASAH1	GG	Cys/Cys	Missense	AG	Met/Val	Missense	GG	Cys/Cys	Missense	GG	Val/Val	Missense	0.0194904
rs3739968	ASAH2B	rs1071645	ASAH1	GG	Cys/Cys	Missense	GG	Val/Val	Missense	GA	Cys/Tyr	Missense	AA	Met/Met	Missense	0.0190618
rs5186	AGTR1	rs1511025	FABP2	AA	3'UTR	3'UTR	GA	Val/Val	Synonymous	AA	3'UTR	3'UTR	AA	Val/Val	Synonymous	0.033186
rs1476387	SMPD2	rs3739709	LPAR1	GG	Arg/Arg	Missense	CT	Arg/Arg	Synonymous	TT	Ser/Ser	Missense	CC	Arg/Arg	Synonymous	0.0499082
rs1476387	SMPD2	rs3739709	LPAR1	GG	Arg/Arg	Missense	CT	Arg/Arg	Synonymous	TT	Ser/Ser	Missense	TT	Arg/Arg	Synonymous	0.0322766
rs1476387	SMPD2	rs3739709	LPAR1	TT	Ser/Ser	Missense	CC	Arg/Arg	Synonymous	TT	Ser/Ser	Missense	CT	Arg/Arg	Synonymous	0.0423476
rs1476387	SMPD2	rs3739709	LPAR1	TT	Ser/Ser	Missense	CT	Arg/Arg	Synonymous	TT	Ser/Ser	Missense	TT	Arg/Arg	Synonymous	0.0336793
rs67319648	PPAPDC1A	rs1049874	ASAH1	CC	Phe/Phe	Synonymous	GG	Intron4	Intron	CC	Phe/Phe	Synonymous	AA	Intron4	Intron	0.00421165
rs67319648	PPAPDC1A	rs1049874	ASAH1	CC	Phe/Phe	Synonymous	GG	Intron4	Intron	CT	Phe/Phe	Synonymous	GG	Intron4	Intron	0.0242719
rs67319648	PPAPDC1A	rs1049874	ASAH1	CC	Phe/Phe	Synonymous	GG	Intron4	Intron	TT	Phe/Phe	Synonymous	GA	Intron4	Intron	0.0210707
rs67319648	PPAPDC1A	rs1049874	ASAH1	CC	Phe/Phe	Synonymous	GA	Intron4	Intron	CC	Phe/Phe	Synonymous	AA	Intron4	Intron	0.0341736
rs3170633	GCLM	rs2301022	GCLM	GG	3'UTR	3'UTR	GG	Intron1	Intron	GT	3'UTR	3'UTR	AA	Intron1	Intron	0.0147305
rs3170633	GCLM	rs2301022	GCLM	GG	3'UTR	3'UTR	GA	Intron1	Intron	GT	3'UTR	3'UTR	AA	Intron1	Intron	0.0212556
rs3170633	GCLM	rs2301022	GCLM	GG	3'UTR	3'UTR	AA	Intron1	Intron	GT	3'UTR	3'UTR	AA	Intron1	Intron	0.0262258
rs3170633	GCLM	rs2301022	GCLM	GT	3'UTR	3'UTR	GG	Intron1	Intron	GT	3'UTR	3'UTR	AA	Intron1	Intron	0.0213503
rs3170633	GCLM	rs2301022	GCLM	GT	3'UTR	3'UTR	GA	Intron1	Intron	GT	3'UTR	3'UTR	AA	Intron1	Intron	0.0204456
rs3734462	AGPAT4	rs41303970	GCLM	TT	Ser/Ser	Synonymous	CC	5'UTR	5'UTR	TT	Ser/Ser	Synonymous	CT	5'UTR	5'UTR	0.0356117
rs3734462	AGPAT4	rs41303970	GCLM	TT	Ser/Ser	Synonymous	CT	5'UTR	5'UTR	TC	Ser/Ser	Synonymous	CC	5'UTR	5'UTR	0.0306264
rs3734462	AGPAT4	rs41303970	GCLM	TT	Ser/Ser	Synonymous	CT	5'UTR	5'UTR	CC	Ser/Ser	Synonymous	TT	5'UTR	5'UTR	0.0240958
rs12195587	ELOVL2	rs8176328	SPHK1	TT	Tyr/Tyr	Synonymous	AG	Promoter?	Missense	TT	Tyr/Tyr	Synonymous	GG	Promoter?	Missense	0.0441796
rs12195587	ELOVL2	rs8176328	SPHK1	TT	Tyr/Tyr	Synonymous	AG	Promoter?	Missense	TC	Tyr/Tyr	Synonymous	AA	Promoter?	Missense	0.00674655
rs12195587	ELOVL2	rs8176328	SPHK1	TT	Tyr/Tyr	Synonymous	AG	Promoter?	Missense	TC	Tyr/Tyr	Synonymous	AG	Promoter?	Missense	0.0401143
rs12195587	ELOVL2	rs8176328	SPHK1	TT	Tyr/Tyr	Synonymous	AG	Promoter?	Missense	CC	Tyr/Tyr	Synonymous	AA	Promoter?	Missense	0.0330538
rs12195587	ELOVL2	rs8176328	SPHK1	TT	Tyr/Tyr	Synonymous	AG	Promoter?	Missense	CC	Tyr/Tyr	Synonymous	AG	Promoter?	Missense	0.0181838
rs12195587	ELOVL2	rs8176328	SPHK1	TT	Tyr/Tyr	Synonymous	AG	Promoter?	Missense	CC	Tyr/Tyr	Synonymous	GG	Promoter?	Missense	0.031189
rs12195587	ELOVL2	rs8176328	SPHK1	TC	Tyr/Tyr	Synonymous	AA	Promoter?	Missense	TC	Tyr/Tyr	Synonymous	GG	Promoter?	Missense	0.0333855
rs12195587	ELOVL2	rs2247856	SPHK1	TT	Tyr/Tyr	Synonymous	TC	Promoter	Promoter	TT	Tyr/Tyr	Synonymous	CC	Promoter	Promoter	0.0441796
rs12195587	ELOVL2	rs2247856	SPHK1	TT	Tyr/Tyr	Synonymous	TC	Promoter	Promoter	TC	Tyr/Tyr	Synonymous	TT	Promoter	Promoter	0.00617418
rs12195587	ELOVL2	rs2247856	SPHK1	TT	Tyr/Tyr	Synonymous	TC	Promoter	Promoter	TC	Tyr/Tyr	Synonymous	TC	Promoter	Promoter	0.0427621
rs12195587	ELOVL2	rs2247856	SPHK1	TT	Tyr/Tyr	Synonymous	TC	Promoter	Promoter	CC	Tyr/Tyr	Synonymous	TT	Promoter	Promoter	0.0350986
rs12195587	ELOVL2	rs2247856	SPHK1	TT	Tyr/Tyr	Synonymous	TC	Promoter	Promoter	CC	Tyr/Tyr	Synonymous	TC	Promoter	Promoter	0.0173184
rs12195587	ELOVL2	rs2247856	SPHK1	TT	Tyr/Tyr	Synonymous	TC	Promoter	Promoter	CC	Tyr/Tyr	Synonymous	CC	Promoter	Promoter	0.0282228
rs12195587	ELOVL2	rs2247856	SPHK1	TC	Tyr/Tyr	Synonymous	TT	Promoter	Promoter	TC	Tyr/Tyr	Synonymous	CC	Promoter	Promoter	0.0339114
rs1868158	SMPD3	rs4905937	DEGS2	AA	Pro/Pro	Synonymous	GG	Ala/Ala	Missense	AG	Pro/Pro	Synonymous	GG	Ala/Ala	Missense	0.0437505
rs1868158	SMPD3	rs4905937	DEGS2	AG	Pro/Pro	Synonymous	GG	Ala/Ala	Missense	GG	Pro/Pro	Synonymous	GG	Ala/Ala	Missense	0.0442122
rs3170633	GCLM	rs398607	GALC	GG	3'UTR	3'UTR	TT	Ile/Ile	Missense	GT	3'UTR	3'UTR	TT	Ile/Ile	Missense	0.0366178
rs3170633	GCLM	rs398607	GALC	GT	3'UTR	3'UTR	TT	Ile/Ile	Missense	GT	3'UTR	3'UTR	TC	Ile/Thr	Missense	0.023809
rs3813803	SMPDL3B	rs1799883	FABP2	TT	Val/Val	Missense	AG	Thr/Ala	Missense	CC	Ala/Ala	Missense	AG	Thr/Ala	Missense	0.0184807
rs2241883	FABP1	rs398607	GALC	GA	Ala/Thr	Missense	CC	Thr/Thr	Missense	AA	Thr/Thr	Missense	TT	Ile/Ile	Missense	0.0204389
rs2241883	FABP1	rs398607	GALC	AA	Thr/Thr	Missense	TT	Ile/Ile	Missense	AA	Thr/Thr	Missense	TC	Ile/Thr	Missense	0.0456588
rs1130233	AKT1	rs358231	GBA3	AG	Glu/Glu	Synonymous	AA	Ter/Ter	Missense	GG	Glu/Glu	Synonymous	AA	Ter/Ter	Missense	0.0401125
rs3741562	CERS5	rs113327588	PPAP2A	TT	Asp/Asp	Synonymous	GG	Promoter	Promoter	TT	Asp/Asp	Synonymous	GT	Promoter	Promoter	0.0114267
rs3741562	CERS5	rs113327588	PPAP2A	TT	Asp/Asp	Synonymous	GG	Promoter	Promoter	CC	Asp/Asp	Synonymous	GG	Promoter	Promoter	0.0240932
rs3741562	CERS5	rs113327588	PPAP2A	TT	Asp/Asp	Synonymous	GT	Promoter	Promoter	TC	Asp/Asp	Synonymous	GT	Promoter	Promoter	0.0293009
rs3741562	CERS5	rs113327588	PPAP2A	TT	Asp/Asp	Synonymous	GT	Promoter	Promoter	CC	Asp/Asp	Synonymous	GT	Promoter	Promoter	0.0486707
rs2241883	FABP1	rs2301022	GCLM	GG	Ala/Ala	Missense	AA	Intron1	Intron	GA	Ala/Thr	Missense	AA	Intron1	Intron	0.0410837
rs1049874	ASAH1	rs4808863	CERS1	GG	Intron4	Intron	TT	Val/Val	Missense	AA	Intron4	Intron	TT	Val/Val	Missense	0.0147387
rs1049874	ASAH1	rs4808863	CERS1	GG	Intron4	Intron	CC	Ala/Ala	Missense	AA	Intron4	Intron	TT	Val/Val	Missense	0.0482263
rs1071645	ASAH1	rs4808863	CERS1	AA	Met/Met	Missense	TT	Val/Val	Missense	GG	Val/Val	Missense	TT	Val/Val	Missense	0.0186106
rs1138439	PPAP2C	rs12195587	ELOVL2	TC	Val/Ala	Missense	CC	Tyr/Tyr	Synonymous	CC	Ala/Ala	Missense	CC	Tyr/Tyr	Synonymous	0.0281199
rs285	LPL	rs7157599	DEGS2	CC	intron6	Intron	AA	Asn/Asn	Missense	TT	intron6	Intron	GA	Ser/Asn	Missense	0.0463337
rs3813803	SMPDL3B	rs1130435	FABP6	TC	Val/Ala	Missense	CC	Thr/Thr	Missense	TC	Val/Ala	Missense	CT	Thr/Met	Missense	0.0352891
rs3734462	AGPAT4	rs3828161	SPHKAP	TT	Ser/Ser	Synonymous	GA	Arg/Gln	Missense	TC	Ser/Ser	Synonymous	GA	Arg/Gln	Missense	0.0298851
rs3734462	AGPAT4	rs3828161	SPHKAP	TC	Ser/Ser	Synonymous	GG	Arg/Arg	Missense	TC	Ser/Ser	Synonymous	GA	Arg/Gln	Missense	0.0351584
rs3734462	AGPAT4	rs3828161	SPHKAP	TC	Ser/Ser	Synonymous	GA	Arg/Gln	Missense	TC	Ser/Ser	Synonymous	AA	Gln/Gln	Missense	0.00404135
rs3734462	AGPAT4	rs3828161	SPHKAP	TC	Ser/Ser	Synonymous	GA	Arg/Gln	Missense	CC	Ser/Ser	Synonymous	AA	Gln/Gln	Missense	0.000488244
rs3734462	AGPAT4	rs3828161	SPHKAP	CC	Ser/Ser	Synonymous	GA	Arg/Gln	Missense	CC	Ser/Ser	Synonymous	AA	Gln/Gln	Missense	0.00912958
rs3739709	LPAR1	rs10763354	SGMS1	CC	Arg/Arg	Synonymous	TT	Asn/Asn	Synonymous	TT	Arg/Arg	Synonymous	CC	Asn/Asn	Synonymous	0.0475898
rs3739709	LPAR1	rs10763354	SGMS1	CC	Arg/Arg	Synonymous	TC	Asn/Asn	Synonymous	CT	Arg/Arg	Synonymous	CC	Asn/Asn	Synonymous	0.030015
rs3739709	LPAR1	rs10763354	SGMS1	CT	Arg/Arg	Synonymous	TC	Asn/Asn	Synonymous	TT	Arg/Arg	Synonymous	CC	Asn/Asn	Synonymous	0.0412439
rs3739709	LPAR1	rs10763354	SGMS1	CT	Arg/Arg	Synonymous	CC	Asn/Asn	Synonymous	TT	Arg/Arg	Synonymous	CC	Asn/Asn	Synonymous	0.00823084
rs8074728	ENPP7	rs1050239	SMPD1	CT	Asp/Asp	Synonymous	AA	Arg/Arg	Missense	CT	Asp/Asp	Synonymous	GG	Gly/Gly	Missense	0.0307849
rs8074728	ENPP7	rs1050239	SMPD1	CT	Asp/Asp	Synonymous	AA	Arg/Arg	Missense	TT	Asp/Asp	Synonymous	AG	Arg/Gly	Missense	0.0108975
rs11657217	ENPP7	rs929881	FA2H	CC	Ala/Ala	Synonymous	TT	Leu/leu	Synonymous	CC	Ala/Ala	Synonymous	TC	Leu/leu	Synonymous	0.00557386
rs11657217	ENPP7	rs929881	FA2H	CC	Ala/Ala	Synonymous	TT	Leu/leu	Synonymous	CC	Ala/Ala	Synonymous	CC	Leu/leu	Synonymous	0.00838622
rs11657217	ENPP7	rs929881	FA2H	CC	Ala/Ala	Synonymous	TT	Leu/leu	Synonymous	CG	Ala/Ala	Synonymous	TT	Leu/leu	Synonymous	0.00506284
rs11657217	ENPP7	rs929881	FA2H	CC	Ala/Ala	Synonymous	TT	Leu/leu	Synonymous	CG	Ala/Ala	Synonymous	TC	Leu/leu	Synonymous	0.0246451
rs11657217	ENPP7	rs929881	FA2H	CC	Ala/Ala	Synonymous	TT	Leu/leu	Synonymous	CG	Ala/Ala	Synonymous	CC	Leu/leu	Synonymous	0.0109687
rs11657217	ENPP7	rs929881	FA2H	CC	Ala/Ala	Synonymous	TT	Leu/leu	Synonymous	GG	Ala/Ala	Synonymous	TC	Leu/leu	Synonymous	0.0398946
rs11657217	ENPP7	rs402348	KDSR	CC	Ala/Ala	Synonymous	CA	Promotor	Promotor	CG	Ala/Ala	Synonymous	CA	Promotor	Promotor	0.0188982
rs11657217	ENPP7	rs402348	KDSR	CC	Ala/Ala	Synonymous	AA	Promotor	Promotor	CG	Ala/Ala	Synonymous	CA	Promotor	Promotor	0.0376665
rs11657217	ENPP7	rs402348	KDSR	CG	Ala/Ala	Synonymous	CA	Promotor	Promotor	CG	Ala/Ala	Synonymous	AA	Promotor	Promotor	0.00114966
rs11657217	ENPP7	rs402348	KDSR	CG	Ala/Ala	Synonymous	CA	Promotor	Promotor	GG	Ala/Ala	Synonymous	CA	Promotor	Promotor	0.00617097
rs11657217	ENPP7	rs402348	KDSR	CG	Ala/Ala	Synonymous	CA	Promotor	Promotor	GG	Ala/Ala	Synonymous	AA	Promotor	Promotor	0.0413464
rs11657217	ENPP7	rs402348	KDSR	GG	Ala/Ala	Synonymous	CC	Promotor	Promotor	GG	Ala/Ala	Synonymous	CA	Promotor	Promotor	0.0498426
rs3813803	SMPDL3B	rs2301022	GCLM	TC	Val/Ala	Missense	AA	Intron1	Intron	CC	Ala/Ala	Missense	GA	Intron1	Intron	0.0327052
rs41292584	SMPDL3A	rs1799983	NOS3	CC	Asp/Asp	Synonymous	GT	Glu/Asp	Missense	CT	Asp/Asp	Synonymous	GG	Glu/Glu	Missense	0.0411758
rs929881	FA2H	rs2241883	FABP1	TT	Leu/leu	Synonymous	GA	Ala/Thr	Missense	TT	Leu/leu	Synonymous	AA	Thr/Thr	Missense	0.0276546
rs929881	FA2H	rs2241883	FABP1	TT	Leu/leu	Synonymous	GA	Ala/Thr	Missense	TC	Leu/leu	Synonymous	GG	Ala/Ala	Missense	0.0183685
rs929881	FA2H	rs2241883	FABP1	TT	Leu/leu	Synonymous	GA	Ala/Thr	Missense	TC	Leu/leu	Synonymous	GA	Ala/Thr	Missense	0.0262639
rs929881	FA2H	rs2241883	FABP1	TT	Leu/leu	Synonymous	GA	Ala/Thr	Missense	CC	Leu/leu	Synonymous	GG	Ala/Ala	Missense	0.0400284
rs929881	FA2H	rs2241883	FABP1	TT	Leu/leu	Synonymous	GA	Ala/Thr	Missense	CC	Leu/leu	Synonymous	GA	Ala/Thr	Missense	0.0103905
rs3739968	ASAH2B	rs4918	AHSG	GG	Cys/Cys	Missense	CG	Thr/Ser	Missense	GA	Cys/Tyr	Missense	GG	Ser/Ser	Missense	0.0474881
rs3739968	ASAH2B	rs4918	AHSG	GG	Cys/Cys	Missense	GG	Ser/Ser	Missense	GA	Cys/Tyr	Missense	GG	Ser/Ser	Missense	0.0445785
rs3739968	ASAH2B	rs4918	AHSG	GA	Cys/Tyr	Missense	CC	Thr/Thr	Missense	GA	Cys/Tyr	Missense	GG	Ser/Ser	Missense	0.0199096
rs3739968	ASAH2B	rs4918	AHSG	GA	Cys/Tyr	Missense	CG	Thr/Ser	Missense	GA	Cys/Tyr	Missense	GG	Ser/Ser	Missense	0.0279455
rs35483143	S1PR5	rs4905937	DEGS2	AA	Gln/Gln	Missense	AA	Thr/Thr	Missense	AT	Gln/Leu	Missense	GG	Ala/Ala	Missense	0.0342795
rs67319648	PPAPDC1A	rs3811515	SPHKAP	CC	Phe/Phe	Synonymous	GT	Gln/His	Missense	CC	Phe/Phe	Synonymous	TT	His/His	Missense	0.0185499
rs67319648	PPAPDC1A	rs3811515	SPHKAP	CC	Phe/Phe	Synonymous	TT	His/His	Missense	TT	Phe/Phe	Synonymous	TT	His/His	Missense	0.0358303
rs76033185	SMPD4	rs1695	GSTP1	AA	Exon6	Expn6	AA	Ile/Ile	Missense	GG	Exon6	Expn6	GG	Val/Val	Missense	0.0363266
rs76033185	SMPD4	rs1695	GSTP1	AA	Exon6	Expn6	AG	Ile/Val	Missense	GG	Exon6	Expn6	GG	Val/Val	Missense	0.0411006
rs76033185	SMPD4	rs1695	GSTP1	AA	Exon6	Expn6	GG	Val/Val	Missense	GG	Exon6	Expn6	GG	Val/Val	Missense	0.0354177
rs76033185	SMPD4	rs1695	GSTP1	AG	Exon6	Expn6	AG	Ile/Val	Missense	GG	Exon6	Expn6	GG	Val/Val	Missense	0.0202185
rs76033185	SMPD4	rs1695	GSTP1	AG	Exon6	Expn6	GG	Val/Val	Missense	GG	Exon6	Expn6	GG	Val/Val	Missense	0.016096
rs76033185	SMPD4	rs1695	GSTP1	GG	Exon6	Expn6	AG	Ile/Val	Missense	GG	Exon6	Expn6	GG	Val/Val	Missense	0.0423907
rs1130233	AKT1	rs243887	SPTLC3	AA	Glu/Glu	Synonymous	GG	Val/Val	Missense	AA	Glu/Glu	Synonymous	TT	Leu/Leu	Missense	0.00190737
rs1130233	AKT1	rs243887	SPTLC3	AA	Glu/Glu	Synonymous	GT	Val/Leu	Missense	AA	Glu/Glu	Synonymous	TT	Leu/Leu	Missense	0.00831146
rs1130233	AKT1	rs243887	SPTLC3	AA	Glu/Glu	Synonymous	TT	Leu/Leu	Missense	AG	Glu/Glu	Synonymous	GG	Val/Val	Missense	0.00180125
rs1130233	AKT1	rs243887	SPTLC3	AA	Glu/Glu	Synonymous	TT	Leu/Leu	Missense	AG	Glu/Glu	Synonymous	GT	Val/Leu	Missense	0.0167047
rs1130233	AKT1	rs243887	SPTLC3	AA	Glu/Glu	Synonymous	TT	Leu/Leu	Missense	AG	Glu/Glu	Synonymous	TT	Leu/Leu	Missense	0.00898239
rs1130233	AKT1	rs243887	SPTLC3	AA	Glu/Glu	Synonymous	TT	Leu/Leu	Missense	GG	Glu/Glu	Synonymous	GG	Val/Val	Missense	0.00250672
rs1130233	AKT1	rs243887	SPTLC3	AA	Glu/Glu	Synonymous	TT	Leu/Leu	Missense	GG	Glu/Glu	Synonymous	GT	Val/Leu	Missense	0.00193428
rs1130233	AKT1	rs243887	SPTLC3	AA	Glu/Glu	Synonymous	TT	Leu/Leu	Missense	GG	Glu/Glu	Synonymous	TT	Leu/Leu	Missense	0.0222019
rs1130233	AKT1	rs243887	SPTLC3	AG	Glu/Glu	Synonymous	GT	Val/Leu	Missense	GG	Glu/Glu	Synonymous	GT	Val/Leu	Missense	0.0102752
rs1130233	AKT1	rs3828161	SPHKAP	AG	Glu/Glu	Synonymous	GG	Arg/Arg	Missense	AG	Glu/Glu	Synonymous	GA	Arg/Gln	Missense	0.00791092
rs1130233	AKT1	rs3828161	SPHKAP	AG	Glu/Glu	Synonymous	GG	Arg/Arg	Missense	GG	Glu/Glu	Synonymous	GA	Arg/Gln	Missense	0.0181263
rs1130233	AKT1	rs3828161	SPHKAP	AG	Glu/Glu	Synonymous	GA	Arg/Gln	Missense	AG	Glu/Glu	Synonymous	AA	Gln/Gln	Missense	0.00206065
rs1130233	AKT1	rs3828161	SPHKAP	AG	Glu/Glu	Synonymous	AA	Gln/Gln	Missense	GG	Glu/Glu	Synonymous	GA	Arg/Gln	Missense	0.00108184
rs1130233	AKT1	rs3828161	SPHKAP	GG	Glu/Glu	Synonymous	GA	Arg/Gln	Missense	GG	Glu/Glu	Synonymous	AA	Gln/Gln	Missense	0.0445217
rs2297568	SPTLC1	rs3828161	SPHKAP	AA	Intron2	Intron	GA	Arg/Gln	Missense	AA	Intron2	Intron	AA	Gln/Gln	Missense	0.00258654
rs2297568	SPTLC1	rs3828161	SPHKAP	AA	Intron2	Intron	GA	Arg/Gln	Missense	AG	Intron2	Intron	GG	Arg/Arg	Missense	0.0009503
rs2297568	SPTLC1	rs3828161	SPHKAP	AA	Intron2	Intron	GA	Arg/Gln	Missense	AG	Intron2	Intron	AA	Gln/Gln	Missense	0.0057524
rs2297568	SPTLC1	rs3828161	SPHKAP	AA	Intron2	Intron	GA	Arg/Gln	Missense	GG	Intron2	Intron	AA	Gln/Gln	Missense	0.0113219
rs2297568	SPTLC1	rs3828161	SPHKAP	AA	Intron2	Intron	AA	Gln/Gln	Missense	AG	Intron2	Intron	GA	Arg/Gln	Missense	0.00287801
rs2297568	SPTLC1	rs3828161	SPHKAP	AA	Intron2	Intron	AA	Gln/Gln	Missense	GG	Intron2	Intron	GA	Arg/Gln	Missense	0.0398623
rs2297568	SPTLC1	rs3828161	SPHKAP	AG	Intron2	Intron	GG	Arg/Arg	Missense	AG	Intron2	Intron	GA	Arg/Gln	Missense	0.00115579
rs2297568	SPTLC1	rs3828161	SPHKAP	AG	Intron2	Intron	GG	Arg/Arg	Missense	AG	Intron2	Intron	AA	Gln/Gln	Missense	0.019758
rs2297568	SPTLC1	rs3828161	SPHKAP	AG	Intron2	Intron	GG	Arg/Arg	Missense	GG	Intron2	Intron	GG	Arg/Arg	Missense	0.013344
rs2297568	SPTLC1	rs3828161	SPHKAP	AG	Intron2	Intron	GG	Arg/Arg	Missense	GG	Intron2	Intron	GA	Arg/Gln	Missense	0.00561073
rs2297568	SPTLC1	rs3828161	SPHKAP	AG	Intron2	Intron	GG	Arg/Arg	Missense	GG	Intron2	Intron	AA	Gln/Gln	Missense	0.0354063
rs2297568	SPTLC1	rs3828161	SPHKAP	AG	Intron2	Intron	GA	Arg/Gln	Missense	AG	Intron2	Intron	AA	Gln/Gln	Missense	0.0063177
rs2297568	SPTLC1	rs3828161	SPHKAP	AG	Intron2	Intron	GA	Arg/Gln	Missense	GG	Intron2	Intron	AA	Gln/Gln	Missense	0.0119704
rs285	LPL	rs328	LPL	TT	intron6	Intron	CC	Ser/Ser	Missense	TT	intron6	Intron	GG	Ter/Ter	Missense	0.0314048
rs320	LPL	rs1130435	FABP6	GT	Intron8	Intron	CC	Thr/Thr	Missense	GT	Intron8	Intron	TT	Met/Met	Missense	0.00532045
rs320	LPL	rs1130435	FABP6	GT	Intron8	Intron	TT	Met/Met	Missense	TT	Intron8	Intron	CC	Thr/Thr	Missense	0.0211324
rs320	LPL	rs1130435	FABP6	GT	Intron8	Intron	TT	Met/Met	Missense	TT	Intron8	Intron	CT	Thr/Met	Missense	0.0406082
rs320	LPL	rs1130435	FABP6	GT	Intron8	Intron	TT	Met/Met	Missense	TT	Intron8	Intron	TT	Met/Met	Missense	0.0481692
rs28385609	SMPDL3A	rs1868158	SMPD3	CC	Pro/Pro	Missense	AG	Pro/Pro	Synonymous	CC	Pro/Pro	Missense	GG	Pro/Pro	Synonymous	0.00851808
rs79875317	SMPD4	rs1695	GSTP1	GG	Lys/Lys	Synonymous	AA	Ile/Ile	Missense	AA	Lys/Lys	Synonymous	AA	Ile/Ile	Missense	0.043464
rs79875317	SMPD4	rs1695	GSTP1	GG	Lys/Lys	Synonymous	AA	Ile/Ile	Missense	AA	Lys/Lys	Synonymous	GG	Val/Val	Missense	0.0167086
rs79875317	SMPD4	rs1695	GSTP1	GG	Lys/Lys	Synonymous	AG	Ile/Val	Missense	AA	Lys/Lys	Synonymous	GG	Val/Val	Missense	0.020384
rs79875317	SMPD4	rs1695	GSTP1	GG	Lys/Lys	Synonymous	GG	Val/Val	Missense	AA	Lys/Lys	Synonymous	AA	Ile/Ile	Missense	0.0498945
rs79875317	SMPD4	rs1695	GSTP1	GG	Lys/Lys	Synonymous	GG	Val/Val	Missense	AA	Lys/Lys	Synonymous	GG	Val/Val	Missense	0.0203946
rs79875317	SMPD4	rs1695	GSTP1	GA	Lys/Lys	Synonymous	AA	Ile/Ile	Missense	AA	Lys/Lys	Synonymous	GG	Val/Val	Missense	0.0277574
rs79875317	SMPD4	rs1695	GSTP1	GA	Lys/Lys	Synonymous	AG	Ile/Val	Missense	AA	Lys/Lys	Synonymous	AA	Ile/Ile	Missense	0.0156431
rs79875317	SMPD4	rs1695	GSTP1	GA	Lys/Lys	Synonymous	AG	Ile/Val	Missense	AA	Lys/Lys	Synonymous	GG	Val/Val	Missense	0.00937248
rs79875317	SMPD4	rs1695	GSTP1	GA	Lys/Lys	Synonymous	GG	Val/Val	Missense	AA	Lys/Lys	Synonymous	AA	Ile/Ile	Missense	0.00895475
rs79875317	SMPD4	rs1695	GSTP1	GA	Lys/Lys	Synonymous	GG	Val/Val	Missense	AA	Lys/Lys	Synonymous	GG	Val/Val	Missense	0.00428669
rs79875317	SMPD4	rs1695	GSTP1	AA	Lys/Lys	Synonymous	AA	Ile/Ile	Missense	AA	Lys/Lys	Synonymous	AG	Ile/Val	Missense	0.0374642
rs79875317	SMPD4	rs1695	GSTP1	AA	Lys/Lys	Synonymous	AG	Ile/Val	Missense	AA	Lys/Lys	Synonymous	GG	Val/Val	Missense	0.0120076
rs6511701	S1PR5	rs1695	GSTP1	GG	Ala/Ala	Synonymous	AA	Ile/Ile	Missense	TT	Ala/Ala	Synonymous	GG	Val/Val	Missense	0.0486837
rs6511701	S1PR5	rs1695	GSTP1	GG	Ala/Ala	Synonymous	AG	Ile/Val	Missense	TT	Ala/Ala	Synonymous	GG	Val/Val	Missense	0.0248814
rs6511701	S1PR5	rs1695	GSTP1	GT	Ala/Ala	Synonymous	AA	Ile/Ile	Missense	GT	Ala/Ala	Synonymous	GG	Val/Val	Missense	0.0259702
rs6511701	S1PR5	rs1695	GSTP1	GT	Ala/Ala	Synonymous	GG	Val/Val	Missense	TT	Ala/Ala	Synonymous	GG	Val/Val	Missense	0.010416
rs6511701	S1PR5	rs1695	GSTP1	TT	Ala/Ala	Synonymous	AA	Ile/Ile	Missense	TT	Ala/Ala	Synonymous	GG	Val/Val	Missense	0.00856883
rs398607	GALC	rs36211083	CERK	TT	Ile/Ile	Missense	TC	Asp/Asp	Synonymous	TC	Ile/Thr	Missense	TC	Asp/Asp	Synonymous	0.00943628
rs398607	GALC	rs36211083	CERK	TT	Ile/Ile	Missense	TC	Asp/Asp	Synonymous	CC	Thr/Thr	Missense	TT	Asp/Asp	Synonymous	0.0228349
rs398607	GALC	rs36211083	CERK	TT	Ile/Ile	Missense	CC	Asp/Asp	Synonymous	TC	Ile/Thr	Missense	TC	Asp/Asp	Synonymous	0.0321509
rs398607	GALC	rs36211083	CERK	TT	Ile/Ile	Missense	CC	Asp/Asp	Synonymous	CC	Thr/Thr	Missense	TT	Asp/Asp	Synonymous	0.0370553
rs398607	GALC	rs36211083	CERK	TC	Ile/Thr	Missense	TC	Asp/Asp	Synonymous	TC	Ile/Thr	Missense	CC	Asp/Asp	Synonymous	0.0196872
rs398607	GALC	rs36211083	CERK	TC	Ile/Thr	Missense	CC	Asp/Asp	Synonymous	CC	Thr/Thr	Missense	TT	Asp/Asp	Synonymous	0.0376207
rs398607	GALC	rs36211083	CERK	CC	Thr/Thr	Missense	TT	Asp/Asp	Synonymous	CC	Thr/Thr	Missense	TC	Asp/Asp	Synonymous	0.0282875
rs398607	GALC	rs36211083	CERK	CC	Thr/Thr	Missense	TT	Asp/Asp	Synonymous	CC	Thr/Thr	Missense	CC	Asp/Asp	Synonymous	0.0447685
rs11552556	GALC	rs3734462	AGPAT4	TT	Asp/Asp	Synonymous	CC	Ser/Ser	Synonymous	TC	Asp/Asp	Synonymous	TT	Ser/Ser	Synonymous	0.0358762
rs3734462	AGPAT4	rs1049874	ASAH1	TT	Ser/Ser	Synonymous	GA	Intron4	Intron	TC	Ser/Ser	Synonymous	AA	Intron4	Intron	0.0312774
rs3734462	AGPAT4	rs1049874	ASAH1	TC	Ser/Ser	Synonymous	GG	Intron4	Intron	TC	Ser/Ser	Synonymous	AA	Intron4	Intron	0.00135796
rs3734462	AGPAT4	rs1049874	ASAH1	TC	Ser/Ser	Synonymous	GA	Intron4	Intron	TC	Ser/Ser	Synonymous	AA	Intron4	Intron	0.00487927
rs3734462	AGPAT4	rs1049874	ASAH1	TC	Ser/Ser	Synonymous	AA	Intron4	Intron	CC	Ser/Ser	Synonymous	GG	Intron4	Intron	0.00698736
rs3734462	AGPAT4	rs1049874	ASAH1	TC	Ser/Ser	Synonymous	AA	Intron4	Intron	CC	Ser/Ser	Synonymous	GA	Intron4	Intron	0.00303614
rs3734462	AGPAT4	rs1049874	ASAH1	TC	Ser/Ser	Synonymous	AA	Intron4	Intron	CC	Ser/Ser	Synonymous	AA	Intron4	Intron	0.00153565
rs1799983	NOS3	rs3828161	SPHKAP	GG	Glu/Glu	Missense	GA	Arg/Gln	Missense	GG	Glu/Glu	Missense	AA	Gln/Gln	Missense	0.00510059
rs1799983	NOS3	rs3828161	SPHKAP	GG	Glu/Glu	Missense	GA	Arg/Gln	Missense	TT	Asp/Asp	Missense	AA	Gln/Gln	Missense	0.00783628
rs1799983	NOS3	rs3828161	SPHKAP	GG	Glu/Glu	Missense	AA	Gln/Gln	Missense	GT	Glu/Asp	Missense	GA	Arg/Gln	Missense	0.00723702
rs1799983	NOS3	rs3828161	SPHKAP	GG	Glu/Glu	Missense	AA	Gln/Gln	Missense	TT	Asp/Asp	Missense	GA	Arg/Gln	Missense	0.00644754
rs1799983	NOS3	rs3828161	SPHKAP	GT	Glu/Asp	Missense	GG	Arg/Arg	Missense	GT	Glu/Asp	Missense	GA	Arg/Gln	Missense	0.03769
rs1799983	NOS3	rs3828161	SPHKAP	GT	Glu/Asp	Missense	GG	Arg/Arg	Missense	TT	Asp/Asp	Missense	GA	Arg/Gln	Missense	0.0149544
rs1799983	NOS3	rs3828161	SPHKAP	GT	Glu/Asp	Missense	GA	Arg/Gln	Missense	TT	Asp/Asp	Missense	AA	Gln/Gln	Missense	0.00692363
rs1799983	NOS3	rs3828161	SPHKAP	GT	Glu/Asp	Missense	AA	Gln/Gln	Missense	TT	Asp/Asp	Missense	GA	Arg/Gln	Missense	0.0218257
rs1799983	NOS3	rs3828161	SPHKAP	TT	Asp/Asp	Missense	GA	Arg/Gln	Missense	TT	Asp/Asp	Missense	AA	Gln/Gln	Missense	0.00655316
rs12166204	CERK	rs3811514	SPHKAP	TC	Cys/Cys	Synonymous	GG	Glu/Glu	Missense	CC	Cys/Cys	Synonymous	AA	Lys/Lys	Missense	0.0161001
rs12166204	CERK	rs3811514	SPHKAP	TC	Cys/Cys	Synonymous	GA	Glu/Lys	Missense	CC	Cys/Cys	Synonymous	AA	Lys/Lys	Missense	0.0167803
rs12166204	CERK	rs3811514	SPHKAP	CC	Cys/Cys	Synonymous	GA	Glu/Lys	Missense	CC	Cys/Cys	Synonymous	AA	Lys/Lys	Missense	0.0142534
rs3741562	CERS5	rs28385609	SMPDL3A	TT	Asp/Asp	Synonymous	CC	Pro/Pro	Missense	TT	Asp/Asp	Synonymous	CT	Pro/Ser	Missense	0.0440851
rs1799883	FABP2	rs698912	COL4A3BP	AG	Thr/Ala	Missense	GA	Glu/Glu	Synonymous	GG	Ala/Ala	Missense	AA	Glu/Glu	Synonymous	0.034043
rs6511701	S1PR5	rs1868158	SMPD3	GG	Ala/Ala	Synonymous	AG	Pro/Pro	Synonymous	GG	Ala/Ala	Synonymous	GG	Pro/Pro	Synonymous	0.0317823
rs1476387	SMPD2	rs7157599	DEGS2	GT	Arg/Ser	Missense	GA	Ser/Asn	Missense	TT	Ser/Ser	Missense	GA	Ser/Asn	Missense	0.045092
rs398607	GALC	rs1805078	GALC	TT	Ile/Ile	Missense	TC	Cys/Arg	Missense	TT	Ile/Ile	Missense	CC	Arg/Arg	Missense	0.0206362
rs398607	GALC	rs1805078	GALC	TT	Ile/Ile	Missense	TC	Cys/Arg	Missense	TC	Ile/Thr	Missense	CC	Arg/Arg	Missense	0.0309622
rs398607	GALC	rs1805078	GALC	TT	Ile/Ile	Missense	TC	Cys/Arg	Missense	CC	Thr/Thr	Missense	TC	Cys/Arg	Missense	0.0324338
rs398607	GALC	rs1805078	GALC	TT	Ile/Ile	Missense	TC	Cys/Arg	Missense	CC	Thr/Thr	Missense	CC	Arg/Arg	Missense	0.028151
rs7157599	DEGS2	rs12166204	CERK	GA	Ser/Asn	Missense	TC	Cys/Cys	Synonymous	AA	Asn/Asn	Missense	CC	Cys/Cys	Synonymous	0.0468936
rs1130233	AKT1	rs2241883	FABP1	AG	Glu/Glu	Synonymous	AA	Thr/Thr	Missense	GG	Glu/Glu	Synonymous	AA	Thr/Thr	Missense	0.0434902
rs243887	SPTLC3	rs1049874	ASAH1	GG	Val/Val	Missense	GG	Intron4	Intron	TT	Leu/Leu	Missense	AA	Intron4	Intron	0.00522072
rs243887	SPTLC3	rs1049874	ASAH1	GG	Val/Val	Missense	GA	Intron4	Intron	TT	Leu/Leu	Missense	GG	Intron4	Intron	0.0212526
rs243887	SPTLC3	rs1049874	ASAH1	GG	Val/Val	Missense	GA	Intron4	Intron	TT	Leu/Leu	Missense	GA	Intron4	Intron	0.0051879
rs243887	SPTLC3	rs1049874	ASAH1	GG	Val/Val	Missense	AA	Intron4	Intron	TT	Leu/Leu	Missense	GG	Intron4	Intron	0.0179844
rs243887	SPTLC3	rs1049874	ASAH1	GG	Val/Val	Missense	AA	Intron4	Intron	TT	Leu/Leu	Missense	GA	Intron4	Intron	0.0057393
rs243887	SPTLC3	rs1049874	ASAH1	GG	Val/Val	Missense	AA	Intron4	Intron	TT	Leu/Leu	Missense	AA	Intron4	Intron	0.0477163
rs243887	SPTLC3	rs1049874	ASAH1	GT	Val/Leu	Missense	GG	Intron4	Intron	TT	Leu/Leu	Missense	GG	Intron4	Intron	0.0152882
rs243887	SPTLC3	rs1049874	ASAH1	GT	Val/Leu	Missense	GG	Intron4	Intron	TT	Leu/Leu	Missense	GA	Intron4	Intron	0.00580975
rs243887	SPTLC3	rs1049874	ASAH1	GT	Val/Leu	Missense	GA	Intron4	Intron	TT	Leu/Leu	Missense	GA	Intron4	Intron	0.0328117
rs243887	SPTLC3	rs1049874	ASAH1	GT	Val/Leu	Missense	GA	Intron4	Intron	TT	Leu/Leu	Missense	AA	Intron4	Intron	0.0192098
rs243887	SPTLC3	rs1049874	ASAH1	GT	Val/Leu	Missense	AA	Intron4	Intron	TT	Leu/Leu	Missense	GA	Intron4	Intron	0.0260919
rs243887	SPTLC3	rs1049874	ASAH1	TT	Leu/Leu	Missense	GG	Intron4	Intron	TT	Leu/Leu	Missense	AA	Intron4	Intron	0.00102114
rs243887	SPTLC3	rs1049874	ASAH1	TT	Leu/Leu	Missense	GA	Intron4	Intron	TT	Leu/Leu	Missense	AA	Intron4	Intron	0.000349495
rs243887	SPTLC3	rs1071645	ASAH1	GG	Val/Val	Missense	AA	Met/Met	Missense	TT	Leu/Leu	Missense	AG	Met/Val	Missense	0.0377559
rs243887	SPTLC3	rs1071645	ASAH1	GG	Val/Val	Missense	AA	Met/Met	Missense	TT	Leu/Leu	Missense	GG	Val/Val	Missense	0.00837548
rs243887	SPTLC3	rs1071645	ASAH1	GG	Val/Val	Missense	AG	Met/Val	Missense	TT	Leu/Leu	Missense	AA	Met/Met	Missense	0.0375033
rs243887	SPTLC3	rs1071645	ASAH1	GG	Val/Val	Missense	AG	Met/Val	Missense	TT	Leu/Leu	Missense	AG	Met/Val	Missense	0.00345817
rs243887	SPTLC3	rs1071645	ASAH1	GG	Val/Val	Missense	GG	Val/Val	Missense	TT	Leu/Leu	Missense	AA	Met/Met	Missense	0.0329795
rs243887	SPTLC3	rs1071645	ASAH1	GG	Val/Val	Missense	GG	Val/Val	Missense	TT	Leu/Leu	Missense	AG	Met/Val	Missense	0.0040922
rs243887	SPTLC3	rs1071645	ASAH1	GT	Val/Leu	Missense	AA	Met/Met	Missense	TT	Leu/Leu	Missense	AA	Met/Met	Missense	0.0334599
rs243887	SPTLC3	rs1071645	ASAH1	GT	Val/Leu	Missense	AA	Met/Met	Missense	TT	Leu/Leu	Missense	AG	Met/Val	Missense	0.00581862
rs243887	SPTLC3	rs1071645	ASAH1	GT	Val/Leu	Missense	AG	Met/Val	Missense	TT	Leu/Leu	Missense	AG	Met/Val	Missense	0.028894
rs243887	SPTLC3	rs1071645	ASAH1	GT	Val/Leu	Missense	AG	Met/Val	Missense	TT	Leu/Leu	Missense	GG	Val/Val	Missense	0.0189184
rs243887	SPTLC3	rs1071645	ASAH1	GT	Val/Leu	Missense	GG	Val/Val	Missense	TT	Leu/Leu	Missense	AG	Met/Val	Missense	0.0185839
rs243887	SPTLC3	rs1071645	ASAH1	TT	Leu/Leu	Missense	AA	Met/Met	Missense	TT	Leu/Leu	Missense	GG	Val/Val	Missense	0.00210049
rs243887	SPTLC3	rs1071645	ASAH1	TT	Leu/Leu	Missense	AG	Met/Val	Missense	TT	Leu/Leu	Missense	GG	Val/Val	Missense	0.0003217
rs320	LPL	rs2267161	GAL3ST1	GT	Intron8	Intron	AA	Met/Met	Missense	TT	Intron8	Intron	GA	Val/Met	Missense	0.0455008
rs320	LPL	rs2267161	GAL3ST1	GT	Intron8	Intron	AA	Met/Met	Missense	TT	Intron8	Intron	AA	Met/Met	Missense	0.046383
rs28385609	SMPDL3A	rs61748787	SPHK2	CT	Pro/Ser	Missense	AA	Gly/Gly	Synonymous	CT	Pro/Ser	Missense	GG	Gly/Gly	Synonymous	0.0473985
rs28385609	SMPDL3A	rs61748787	SPHK2	CT	Pro/Ser	Missense	AA	Gly/Gly	Synonymous	TT	Ser/Ser	Missense	AG	Gly/Gly	Synonymous	0.0384959
rs12195587	ELOVL2	rs698912	COL4A3BP	TT	Tyr/Tyr	Synonymous	GA	Glu/Glu	Synonymous	TC	Tyr/Tyr	Synonymous	GA	Glu/Glu	Synonymous	0.0361569
rs5186	AGTR1	rs3811514	SPHKAP	CA	3'UTR	3'UTR	GA	Glu/Lys	Missense	AA	3'UTR	3'UTR	AA	Lys/Lys	Missense	0.0463996
rs5186	AGTR1	rs3811514	SPHKAP	AA	3'UTR	3'UTR	GA	Glu/Lys	Missense	AA	3'UTR	3'UTR	AA	Lys/Lys	Missense	0.0375499
rs1130435	FABP6	rs2472205	ASAH1	CC	Thr/Thr	Missense	AA	Glu/Glu	Missense	CT	Thr/Met	Missense	AT	Glu/Asp	Missense	0.0432379
rs1511025	FABP2	rs1868158	SMPD3	GA	Val/Val	Synonymous	AA	Pro/Pro	Synonymous	AA	Val/Val	Synonymous	AG	Pro/Pro	Synonymous	0.0477974
rs1511025	FABP2	rs1868158	SMPD3	AA	Val/Val	Synonymous	AG	Pro/Pro	Synonymous	AA	Val/Val	Synonymous	GG	Pro/Pro	Synonymous	0.0373442
rs3734462	AGPAT4	rs1799983	NOS3	TT	Ser/Ser	Synonymous	GT	Glu/Asp	Missense	TT	Ser/Ser	Synonymous	TT	Asp/Asp	Missense	0.034054
rs10763354	SGMS1	rs3828161	SPHKAP	TT	Asn/Asn	Synonymous	GA	Arg/Gln	Missense	TC	Asn/Asn	Synonymous	GG	Arg/Arg	Missense	0.033849
rs10763354	SGMS1	rs3828161	SPHKAP	TT	Asn/Asn	Synonymous	GA	Arg/Gln	Missense	CC	Asn/Asn	Synonymous	AA	Gln/Gln	Missense	0.0209483
rs10763354	SGMS1	rs3828161	SPHKAP	TC	Asn/Asn	Synonymous	GG	Arg/Arg	Missense	TC	Asn/Asn	Synonymous	GA	Arg/Gln	Missense	0.0392396
rs10763354	SGMS1	rs3828161	SPHKAP	TC	Asn/Asn	Synonymous	GG	Arg/Arg	Missense	CC	Asn/Asn	Synonymous	GA	Arg/Gln	Missense	0.0277252
rs10763354	SGMS1	rs3828161	SPHKAP	TC	Asn/Asn	Synonymous	GA	Arg/Gln	Missense	CC	Asn/Asn	Synonymous	AA	Gln/Gln	Missense	0.00724983
rs10763354	SGMS1	rs3828161	SPHKAP	CC	Asn/Asn	Synonymous	GA	Arg/Gln	Missense	CC	Asn/Asn	Synonymous	AA	Gln/Gln	Missense	0.00878712
rs1138439	PPAP2C	rs7302981	CERS5	TC	Val/Ala	Missense	CC	Arg/Arg	Missense	CC	Ala/Ala	Missense	TC	Cys/Arg	Missense	0.0187881
rs1130435	FABP6	rs698912	COL4A3BP	CC	Thr/Thr	Missense	GA	Glu/Glu	Synonymous	TT	Met/Met	Missense	GG	Glu/Glu	Synonymous	0.0202354
rs1130435	FABP6	rs698912	COL4A3BP	CC	Thr/Thr	Missense	AA	Glu/Glu	Synonymous	CT	Thr/Met	Missense	GA	Glu/Glu	Synonymous	0.0173255
rs1130435	FABP6	rs698912	COL4A3BP	CC	Thr/Thr	Missense	AA	Glu/Glu	Synonymous	TT	Met/Met	Missense	GG	Glu/Glu	Synonymous	0.00550412
rs1130435	FABP6	rs698912	COL4A3BP	CT	Thr/Met	Missense	GG	Glu/Glu	Synonymous	CT	Thr/Met	Missense	GA	Glu/Glu	Synonymous	0.0295085
rs1130435	FABP6	rs698912	COL4A3BP	CT	Thr/Met	Missense	GG	Glu/Glu	Synonymous	TT	Met/Met	Missense	GG	Glu/Glu	Synonymous	0.0058587
rs1130435	FABP6	rs698912	COL4A3BP	CT	Thr/Met	Missense	GA	Glu/Glu	Synonymous	TT	Met/Met	Missense	GG	Glu/Glu	Synonymous	0.0246258
rs1130435	FABP6	rs698912	COL4A3BP	CT	Thr/Met	Missense	AA	Glu/Glu	Synonymous	TT	Met/Met	Missense	GG	Glu/Glu	Synonymous	0.0144462
rs1130435	FABP6	rs698912	COL4A3BP	TT	Met/Met	Missense	GG	Glu/Glu	Synonymous	TT	Met/Met	Missense	GA	Glu/Glu	Synonymous	0.0109571
rs1130435	FABP6	rs698912	COL4A3BP	TT	Met/Met	Missense	GG	Glu/Glu	Synonymous	TT	Met/Met	Missense	AA	Glu/Glu	Synonymous	0.0157555
rs3744037	SPHK1	rs3811514	SPHKAP	CC	Tyr/Tyr	Synonymous	GG	Glu/Glu	Missense	CC	Tyr/Tyr	Synonymous	GA	Glu/Lys	Missense	0.044878
rs3744037	SPHK1	rs3811514	SPHKAP	CC	Tyr/Tyr	Synonymous	GA	Glu/Lys	Missense	CC	Tyr/Tyr	Synonymous	AA	Lys/Lys	Missense	0.013236
rs3744037	SPHK1	rs3811514	SPHKAP	CC	Tyr/Tyr	Synonymous	GA	Glu/Lys	Missense	CT	Tyr/Tyr	Synonymous	AA	Lys/Lys	Missense	0.0154676
rs3744037	SPHK1	rs3811514	SPHKAP	CT	Tyr/Tyr	Synonymous	GG	Glu/Glu	Missense	CT	Tyr/Tyr	Synonymous	AA	Lys/Lys	Missense	0.0262428
rs3744037	SPHK1	rs3811514	SPHKAP	CT	Tyr/Tyr	Synonymous	AA	Lys/Lys	Missense	TT	Tyr/Tyr	Synonymous	GA	Glu/Lys	Missense	0.00939729
rs3741562	CERS5	rs4918	AHSG	TT	Asp/Asp	Synonymous	CG	Thr/Ser	Missense	CC	Asp/Asp	Synonymous	GG	Ser/Ser	Missense	0.0325607
rs320	LPL	rs2301151	FFAR1	GT	Intron8	Intron	AA	His/His	Missense	GT	Intron8	Intron	AG	His/Arg	Missense	0.0204239
rs320	LPL	rs2301151	FFAR1	GT	Intron8	Intron	AG	His/Arg	Missense	TT	Intron8	Intron	AG	His/Arg	Missense	0.0137949
rs41292584	SMPDL3A	rs3739709	LPAR1	CC	Asp/Asp	Synonymous	CC	Arg/Arg	Synonymous	CC	Asp/Asp	Synonymous	CT	Arg/Arg	Synonymous	0.0121497
rs41292584	SMPDL3A	rs3739709	LPAR1	CC	Asp/Asp	Synonymous	CC	Arg/Arg	Synonymous	CT	Asp/Asp	Synonymous	CC	Arg/Arg	Synonymous	0.0235376
rs41292584	SMPDL3A	rs3739709	LPAR1	CC	Asp/Asp	Synonymous	CT	Arg/Arg	Synonymous	CC	Asp/Asp	Synonymous	TT	Arg/Arg	Synonymous	0.0182409
rs41292584	SMPDL3A	rs3739709	LPAR1	CC	Asp/Asp	Synonymous	TT	Arg/Arg	Synonymous	CT	Asp/Asp	Synonymous	CC	Arg/Arg	Synonymous	0.0177891
rs41292584	SMPDL3A	rs3739709	LPAR1	CC	Asp/Asp	Synonymous	TT	Arg/Arg	Synonymous	CT	Asp/Asp	Synonymous	CT	Arg/Arg	Synonymous	0.0131684
rs41292584	SMPDL3A	rs3739709	LPAR1	CT	Asp/Asp	Synonymous	CT	Arg/Arg	Synonymous	TT	Asp/Asp	Synonymous	CT	Arg/Arg	Synonymous	0.0413668
rs2228194	FABP3	rs6686449	DEGS1	GG	Arg/Arg	Missense	CC	Phe/Phe	Synonymous	GA	Arg/Lys	Missense	CT	Phe/Phe	Synonymous	0.0180093
rs2228194	FABP3	rs6686449	DEGS1	GA	Arg/Lys	Missense	CC	Phe/Phe	Synonymous	GA	Arg/Lys	Missense	CT	Phe/Phe	Synonymous	0.048838
rs2228194	FABP3	rs6686449	DEGS1	GA	Arg/Lys	Missense	CC	Phe/Phe	Synonymous	AA	Lys/Lys	Missense	CC	Phe/Phe	Synonymous	0.0192749
rs7850023	MIR4668	rs5186	AGTR1	AA	Thr/Thr	Synonymous	CA	3'UTR	3'UTR	AG	Thr/Thr	Synonymous	CA	3'UTR	3'UTR	0.0276373
rs1130435	FABP6	rs7157599	DEGS2	CC	Thr/Thr	Missense	GG	Ser/Ser	Missense	TT	Met/Met	Missense	GG	Ser/Ser	Missense	0.0152025
rs1130435	FABP6	rs7157599	DEGS2	CC	Thr/Thr	Missense	GA	Ser/Asn	Missense	TT	Met/Met	Missense	GG	Ser/Ser	Missense	0.036216
rs1130435	FABP6	rs7157599	DEGS2	CT	Thr/Met	Missense	AA	Asn/Asn	Missense	TT	Met/Met	Missense	GG	Ser/Ser	Missense	0.0473413
rs3811515	SPHKAP	rs3828161	SPHKAP	GG	Gln/Gln	Missense	AA	Gln/Gln	Missense	GT	Gln/His	Missense	GA	Arg/Gln	Missense	0.00974302
rs3811515	SPHKAP	rs3828161	SPHKAP	GT	Gln/His	Missense	GA	Arg/Gln	Missense	GT	Gln/His	Missense	AA	Gln/Gln	Missense	0.0179426
rs3811515	SPHKAP	rs3828161	SPHKAP	GT	Gln/His	Missense	GA	Arg/Gln	Missense	TT	His/His	Missense	GG	Arg/Arg	Missense	0.0076409
rs3811515	SPHKAP	rs3828161	SPHKAP	GT	Gln/His	Missense	GA	Arg/Gln	Missense	TT	His/His	Missense	AA	Gln/Gln	Missense	5.70079e-05
rs3811515	SPHKAP	rs3828161	SPHKAP	GT	Gln/His	Missense	AA	Gln/Gln	Missense	TT	His/His	Missense	AA	Gln/Gln	Missense	0.0182072
rs3811515	SPHKAP	rs3828161	SPHKAP	TT	His/His	Missense	GA	Arg/Gln	Missense	TT	His/His	Missense	AA	Gln/Gln	Missense	0.0015195
rs1138439	PPAP2C	rs2003149	KDSR	TC	Val/Ala	Missense	AA	Val/Val	Synonymous	CC	Ala/Ala	Missense	GA	Val/Val	Synonymous	0.0340048
rs6109692	SPTLC3	rs2241883	FABP1	CC	Phe/Phe	Synonymous	GG	Ala/Ala	Missense	TT	Phe/Phe	Synonymous	AA	Thr/Thr	Missense	0.0401202
rs6109692	SPTLC3	rs2241883	FABP1	CC	Phe/Phe	Synonymous	GA	Ala/Thr	Missense	TT	Phe/Phe	Synonymous	AA	Thr/Thr	Missense	0.0385987
rs6109692	SPTLC3	rs2241883	FABP1	CT	Phe/Phe	Synonymous	GG	Ala/Ala	Missense	CT	Phe/Phe	Synonymous	GA	Ala/Thr	Missense	0.02635
rs6109692	SPTLC3	rs2241883	FABP1	CT	Phe/Phe	Synonymous	GA	Ala/Thr	Missense	TT	Phe/Phe	Synonymous	AA	Thr/Thr	Missense	0.0462938

## Sheet: TableS7
					Table S7	Comparisons of trait values between two-SNP genotypes: systolic blood pressure
							Nominal significance level (0.05)
				GenotypeA						GenotypeB
SNP1	Gene1	SNP2	Gene2	SNP1genotype	Translation1	Type	SNP2genotype	Translation2	Type	SNP1genotype	Translation1	Type	SNP2 genotype	Translation2	Type	P-value
rs1138439	PPAP2C	rs36211083	CERK	TT	Val/Val	Missense	TT	Asp/Asp	Synonymous	TT	Val/Val	Missense	CC	Asp/Asp	Synonymous	0.0462282
rs1138439	PPAP2C	rs36211083	CERK	TT	Val/Val	Missense	TT	Asp/Asp	Synonymous	TC	Val/Ala	Missense	TC	Asp/Asp	Synonymous	0.0360462
rs1138439	PPAP2C	rs36211083	CERK	TT	Val/Val	Missense	TT	Asp/Asp	Synonymous	CC	Ala/Ala	Missense	TC	Asp/Asp	Synonymous	0.048015
rs865832	SGPL1	rs12770335	SGPL1	CC	Val/Val	Synonymous	GG	Val/Val	Missense	TT	Val/Val	Synonymous	GT	Val/Leu	Missense	0.0364339
rs865832	SGPL1	rs12770335	SGPL1	CT	Val/Val	Synonymous	GT	Val/Leu	Missense	TT	Val/Val	Synonymous	GT	Val/Leu	Missense	0.0269308
rs865832	SGPL1	rs12770335	SGPL1	TT	Val/Val	Synonymous	GT	Val/Leu	Missense	TT	Val/Val	Synonymous	TT	Leu/Leu	Missense	0.0297811
rs3741562	CERS5	rs7302981	CERS5	TT	Asp/Asp	Synonymous	CC	Arg/Arg	Missense	CC	Asp/Asp	Synonymous	CC	Arg/Arg	Missense	0.0475257
rs3741562	CERS5	rs7302981	CERS5	TC	Asp/Asp	Synonymous	CC	Arg/Arg	Missense	CC	Asp/Asp	Synonymous	TC	Cys/Arg	Missense	0.0432151
rs3741562	CERS5	rs7302981	CERS5	TC	Asp/Asp	Synonymous	CC	Arg/Arg	Missense	CC	Asp/Asp	Synonymous	CC	Arg/Arg	Missense	0.0418612
rs8074728	ENPP7	rs11657217	ENPP7	CC	Asp/Asp	Synonymous	CG	Ala/Ala	Synonymous	CC	Asp/Asp	Synonymous	GG	Ala/Ala	Synonymous	0.0263961
rs320	LPL	rs328	LPL	GG	Intron8	Intron	CC	Ser/Ser	Missense	GG	Intron8	Intron	GG	Ter/Ter	Missense	0.0062433
rs320	LPL	rs328	LPL	GG	Intron8	Intron	CC	Ser/Ser	Missense	GT	Intron8	Intron	CC	Ser/Ser	Missense	0.0307044
rs320	LPL	rs328	LPL	GG	Intron8	Intron	CC	Ser/Ser	Missense	GT	Intron8	Intron	CG	Ser/Ter	Missense	0.0203219
rs320	LPL	rs328	LPL	GG	Intron8	Intron	CC	Ser/Ser	Missense	TT	Intron8	Intron	CC	Ser/Ser	Missense	0.0143605
rs320	LPL	rs328	LPL	GG	Intron8	Intron	GG	Ter/Ter	Missense	GT	Intron8	Intron	CC	Ser/Ser	Missense	0.0441294
rs36259	CERS4	rs1127912	CERS4	AA	Thr/Thr	Missense	TT	His/His	Synonymous	AG	Thr/Ala	Missense	TT	His/His	Synonymous	0.0237764
rs1127912	CERS4	rs17160349	CERS4	CC	His/His	Synonymous	GG	Arg/Arg	Missense	TT	His/His	Synonymous	AG	Gln/Arg	Missense	0.0326715
rs1127912	CERS4	rs17160349	CERS4	CT	His/His	Synonymous	AG	Gln/Arg	Missense	TT	His/His	Synonymous	AG	Gln/Arg	Missense	0.040117
rs1127912	CERS4	rs17160349	CERS4	TT	His/His	Synonymous	AG	Gln/Arg	Missense	TT	His/His	Synonymous	GG	Arg/Arg	Missense	0.0196861
rs1799883	FABP2	rs801720	CERK	AG	Thr/Ala	Missense	GG	3UTR	3UTR	AG	Thr/Ala	Missense	TT	3UTR	3UTR	0.0264525
rs1799883	FABP2	rs801720	CERK	AG	Thr/Ala	Missense	TT	3UTR	3UTR	GG	Ala/Ala	Missense	TT	3UTR	3UTR	0.0408011
rs1476387	SMPD2	rs2267161	GAL3ST1	GG	Arg/Arg	Missense	GA	Val/Met	Missense	TT	Ser/Ser	Missense	GG	Val/Val	Missense	0.0423915
rs3170633	GCLM	rs41303970	GCLM	GG	3'UTR	3'UTR	CC	5'UTR	5'UTR	GT	3'UTR	3'UTR	CC	5'UTR	5'UTR	0.00835156
rs3170633	GCLM	rs41303970	GCLM	GT	3'UTR	3'UTR	CC	5'UTR	5'UTR	GT	3'UTR	3'UTR	CT	5'UTR	5'UTR	0.00337362
rs12888666	GALC	rs1695	GSTP1	GG	Gln/Gln	Synonymous	AA	Ile/Ile	Missense	AA	Gln/Gln	Synonymous	GG	Val/Val	Missense	0.0292069
rs12888666	GALC	rs1695	GSTP1	GG	Gln/Gln	Synonymous	GG	Val/Val	Missense	AA	Gln/Gln	Synonymous	GG	Val/Val	Missense	0.0419643
rs12888666	GALC	rs1695	GSTP1	GA	Gln/Gln	Synonymous	GG	Val/Val	Missense	AA	Gln/Gln	Synonymous	AG	Ile/Val	Missense	0.041452
rs12888666	GALC	rs1695	GSTP1	GA	Gln/Gln	Synonymous	GG	Val/Val	Missense	AA	Gln/Gln	Synonymous	GG	Val/Val	Missense	0.00992201
rs12888666	GALC	rs1695	GSTP1	AA	Gln/Gln	Synonymous	AA	Ile/Ile	Missense	AA	Gln/Gln	Synonymous	AG	Ile/Val	Missense	0.0490474
rs12888666	GALC	rs1695	GSTP1	AA	Gln/Gln	Synonymous	AA	Ile/Ile	Missense	AA	Gln/Gln	Synonymous	GG	Val/Val	Missense	0.0112179
rs3744037	SPHK1	rs8176328	SPHK1	CT	Tyr/Tyr	Synonymous	AG	Promoter?	Missense	TT	Tyr/Tyr	Synonymous	AA	Promoter?	Missense	0.0453449
rs1799983	NOS3	rs2566514	NOS3	GT	Glu/Asp	Missense	CC	Ala/Ala	Synonymous	GT	Glu/Asp	Missense	CG	Ala/Ala	Synonymous	0.0175686
rs801720	CERK	rs36211083	CERK	GG	3UTR	3UTR	CC	Asp/Asp	Synonymous	TT	3UTR	3UTR	CC	Asp/Asp	Synonymous	0.0250994
rs801720	CERK	rs36211083	CERK	TT	3UTR	3UTR	TT	Asp/Asp	Synonymous	TT	3UTR	3UTR	CC	Asp/Asp	Synonymous	0.0139478
rs801720	CERK	rs36211083	CERK	TT	3UTR	3UTR	TC	Asp/Asp	Synonymous	TT	3UTR	3UTR	CC	Asp/Asp	Synonymous	0.0498315
rs3811514	SPHKAP	rs3811515	SPHKAP	GG	Glu/Glu	Missense	TT	His/His	Missense	GA	Glu/Lys	Missense	GT	Gln/His	Missense	0.0489111
rs3811514	SPHKAP	rs3811515	SPHKAP	GA	Glu/Lys	Missense	GT	Gln/His	Missense	AA	Lys/Lys	Missense	TT	His/His	Missense	0.00485388
rs3811514	SPHKAP	rs3828161	SPHKAP	GG	Glu/Glu	Missense	GA	Arg/Gln	Missense	AA	Lys/Lys	Missense	AA	Gln/Gln	Missense	0.0293301
rs3811514	SPHKAP	rs3828161	SPHKAP	GA	Glu/Lys	Missense	AA	Gln/Gln	Missense	AA	Lys/Lys	Missense	AA	Gln/Gln	Missense	0.0280083
rs3811514	SPHKAP	rs16824283	SPHKAP	GA	Glu/Lys	Missense	CG	Ser/Arg	Missense	AA	Lys/Lys	Missense	CG	Ser/Arg	Missense	0.0349203
rs3811515	SPHKAP	rs16824283	SPHKAP	GT	Gln/His	Missense	CG	Ser/Arg	Missense	TT	His/His	Missense	CC	Ser/Ser	Missense	0.0333524
rs3811515	SPHKAP	rs16824283	SPHKAP	GT	Gln/His	Missense	CG	Ser/Arg	Missense	TT	His/His	Missense	CG	Ser/Arg	Missense	0.0307558
rs3811515	SPHKAP	rs16824283	SPHKAP	GT	Gln/His	Missense	CG	Ser/Arg	Missense	TT	His/His	Missense	GG	Arg/Arg	Missense	0.0068507
rs1138439	PPAP2C	rs3739968	ASAH2B	TT	Val/Val	Missense	GA	Cys/Tyr	Missense	TT	Val/Val	Missense	AA	Tyr/Tyr	Missense	0.0225633
rs1138439	PPAP2C	rs3739968	ASAH2B	TT	Val/Val	Missense	GA	Cys/Tyr	Missense	TC	Val/Ala	Missense	GG	Cys/Cys	Missense	0.0358874
rs1138439	PPAP2C	rs3739968	ASAH2B	TT	Val/Val	Missense	GA	Cys/Tyr	Missense	TC	Val/Ala	Missense	GA	Cys/Tyr	Missense	0.0195267
rs1138439	PPAP2C	rs3739968	ASAH2B	TT	Val/Val	Missense	AA	Tyr/Tyr	Missense	CC	Ala/Ala	Missense	GA	Cys/Tyr	Missense	0.0320124
rs1138439	PPAP2C	rs3739968	ASAH2B	TC	Val/Ala	Missense	GA	Cys/Tyr	Missense	CC	Ala/Ala	Missense	GA	Cys/Tyr	Missense	0.0280293
rs1138439	PPAP2C	rs3739709	LPAR1	TC	Val/Ala	Missense	CC	Arg/Arg	Synonymous	CC	Ala/Ala	Missense	CT	Arg/Arg	Synonymous	0.00197529
rs1138439	PPAP2C	rs3739709	LPAR1	CC	Ala/Ala	Missense	CC	Arg/Arg	Synonymous	CC	Ala/Ala	Missense	CT	Arg/Arg	Synonymous	0.0104048
rs3741562	CERS5	rs16824283	SPHKAP	TT	Asp/Asp	Synonymous	CG	Ser/Arg	Missense	CC	Asp/Asp	Synonymous	CC	Ser/Ser	Missense	0.0161569
rs3741562	CERS5	rs16824283	SPHKAP	TT	Asp/Asp	Synonymous	CG	Ser/Arg	Missense	CC	Asp/Asp	Synonymous	GG	Arg/Arg	Missense	0.0119275
rs3741562	CERS5	rs16824283	SPHKAP	TC	Asp/Asp	Synonymous	GG	Arg/Arg	Missense	CC	Asp/Asp	Synonymous	GG	Arg/Arg	Missense	0.0201596
rs285	LPL	rs320	LPL	CC	intron6	Intron	TT	Intron8	Intron	CT	intron6	Intron	GG	Intron8	Intron	0.0257038
rs285	LPL	rs320	LPL	CT	intron6	Intron	GG	Intron8	Intron	CT	intron6	Intron	GT	Intron8	Intron	0.0351325
rs285	LPL	rs320	LPL	CT	intron6	Intron	GG	Intron8	Intron	CT	intron6	Intron	TT	Intron8	Intron	0.0470045
rs17854914	PLD2	rs5186	AGTR1	AA	Glu/Glu	Missense	CA	3'UTR	3'UTR	GG	Gly/Gly	Missense	AA	3'UTR	3'UTR	0.0421685
rs17854914	PLD2	rs5186	AGTR1	AA	Glu/Glu	Missense	AA	3'UTR	3'UTR	GG	Gly/Gly	Missense	AA	3'UTR	3'UTR	0.04196
rs17854914	PLD2	rs5186	AGTR1	AG	Glu/Gly	Missense	CC	3'UTR	3'UTR	GG	Gly/Gly	Missense	AA	3'UTR	3'UTR	0.0199748
rs17854914	PLD2	rs5186	AGTR1	AG	Glu/Gly	Missense	AA	3'UTR	3'UTR	GG	Gly/Gly	Missense	AA	3'UTR	3'UTR	0.0460967
rs36259	CERS4	rs10964136	ACER2	AA	Thr/Thr	Missense	CC	Ala/Ala	Missense	AG	Thr/Ala	Missense	CT	Ala/Val	Missense	0.0499156
rs3739968	ASAH2B	rs3170633	GCLM	GG	Cys/Cys	Missense	TT	3'UTR	3'UTR	GA	Cys/Tyr	Missense	GG	3'UTR	3'UTR	0.0288096
rs3739968	ASAH2B	rs1049874	ASAH1	GG	Cys/Cys	Missense	GG	Intron4	Intron	GA	Cys/Tyr	Missense	GG	Intron4	Intron	0.0434516
rs3739968	ASAH2B	rs1049874	ASAH1	GG	Cys/Cys	Missense	AA	Intron4	Intron	GA	Cys/Tyr	Missense	GG	Intron4	Intron	0.0210418
rs3739968	ASAH2B	rs1071645	ASAH1	GG	Cys/Cys	Missense	AA	Met/Met	Missense	GA	Cys/Tyr	Missense	AA	Met/Met	Missense	0.0328664
rs3739968	ASAH2B	rs1071645	ASAH1	GG	Cys/Cys	Missense	GG	Val/Val	Missense	GA	Cys/Tyr	Missense	AA	Met/Met	Missense	0.0223848
rs1799883	FABP2	rs1799983	NOS3	AA	Thr/Thr	Missense	TT	Asp/Asp	Missense	AG	Thr/Ala	Missense	TT	Asp/Asp	Missense	0.0191949
rs1799883	FABP2	rs1799983	NOS3	AA	Thr/Thr	Missense	TT	Asp/Asp	Missense	GG	Ala/Ala	Missense	GT	Glu/Asp	Missense	0.0304588
rs1799883	FABP2	rs1799983	NOS3	AG	Thr/Ala	Missense	TT	Asp/Asp	Missense	GG	Ala/Ala	Missense	GG	Glu/Glu	Missense	0.0391341
rs1476387	SMPD2	rs3739709	LPAR1	GG	Arg/Arg	Missense	CT	Arg/Arg	Synonymous	TT	Ser/Ser	Missense	CC	Arg/Arg	Synonymous	0.0142174
rs1476387	SMPD2	rs3739709	LPAR1	GT	Arg/Ser	Missense	CT	Arg/Arg	Synonymous	TT	Ser/Ser	Missense	CC	Arg/Arg	Synonymous	0.00947394
rs1476387	SMPD2	rs3739709	LPAR1	TT	Ser/Ser	Missense	CC	Arg/Arg	Synonymous	TT	Ser/Ser	Missense	CT	Arg/Arg	Synonymous	0.0117822
rs67319648	PPAPDC1A	rs1049874	ASAH1	CC	Phe/Phe	Synonymous	GG	Intron4	Intron	CC	Phe/Phe	Synonymous	AA	Intron4	Intron	0.00317173
rs67319648	PPAPDC1A	rs1049874	ASAH1	CC	Phe/Phe	Synonymous	GG	Intron4	Intron	CT	Phe/Phe	Synonymous	GG	Intron4	Intron	0.0029042
rs67319648	PPAPDC1A	rs1049874	ASAH1	CC	Phe/Phe	Synonymous	GG	Intron4	Intron	TT	Phe/Phe	Synonymous	GA	Intron4	Intron	0.00374945
rs67319648	PPAPDC1A	rs1049874	ASAH1	CC	Phe/Phe	Synonymous	GA	Intron4	Intron	CT	Phe/Phe	Synonymous	GG	Intron4	Intron	0.0286236
rs67319648	PPAPDC1A	rs1049874	ASAH1	CC	Phe/Phe	Synonymous	GA	Intron4	Intron	TT	Phe/Phe	Synonymous	GA	Intron4	Intron	0.0112111
rs67319648	PPAPDC1A	rs1049874	ASAH1	CC	Phe/Phe	Synonymous	AA	Intron4	Intron	CT	Phe/Phe	Synonymous	AA	Intron4	Intron	0.0381078
rs67319648	PPAPDC1A	rs1049874	ASAH1	CT	Phe/Phe	Synonymous	GG	Intron4	Intron	CT	Phe/Phe	Synonymous	AA	Intron4	Intron	0.0185841
rs67319648	PPAPDC1A	rs1049874	ASAH1	CT	Phe/Phe	Synonymous	GA	Intron4	Intron	TT	Phe/Phe	Synonymous	GA	Intron4	Intron	0.0293523
rs67319648	PPAPDC1A	rs1049874	ASAH1	CT	Phe/Phe	Synonymous	AA	Intron4	Intron	TT	Phe/Phe	Synonymous	GA	Intron4	Intron	0.00918399
rs3734462	AGPAT4	rs41303970	GCLM	TC	Ser/Ser	Synonymous	CC	5'UTR	5'UTR	CC	Ser/Ser	Synonymous	CT	5'UTR	5'UTR	0.0410327
rs3734462	AGPAT4	rs41303970	GCLM	TC	Ser/Ser	Synonymous	TT	5'UTR	5'UTR	CC	Ser/Ser	Synonymous	CT	5'UTR	5'UTR	0.0381993
rs12195587	ELOVL2	rs8176328	SPHK1	TT	Tyr/Tyr	Synonymous	AG	Promoter?	Missense	TC	Tyr/Tyr	Synonymous	AA	Promoter?	Missense	0.032048
rs12195587	ELOVL2	rs8176328	SPHK1	TC	Tyr/Tyr	Synonymous	AA	Promoter?	Missense	TC	Tyr/Tyr	Synonymous	GG	Promoter?	Missense	0.0238238
rs12195587	ELOVL2	rs2247856	SPHK1	TT	Tyr/Tyr	Synonymous	TC	Promoter	Promoter	TC	Tyr/Tyr	Synonymous	TT	Promoter	Promoter	0.0296358
rs12195587	ELOVL2	rs2247856	SPHK1	TC	Tyr/Tyr	Synonymous	TT	Promoter	Promoter	TC	Tyr/Tyr	Synonymous	CC	Promoter	Promoter	0.0278247
rs1868158	SMPD3	rs4905937	DEGS2	AG	Pro/Pro	Synonymous	GG	Ala/Ala	Missense	GG	Pro/Pro	Synonymous	GA	Ala/Thr	Missense	0.0161295
rs3170633	GCLM	rs398607	GALC	GG	3'UTR	3'UTR	TT	Ile/Ile	Missense	GT	3'UTR	3'UTR	TT	Ile/Ile	Missense	0.0396658
rs3170633	GCLM	rs398607	GALC	GG	3'UTR	3'UTR	TC	Ile/Thr	Missense	GT	3'UTR	3'UTR	TT	Ile/Ile	Missense	0.0109618
rs3170633	GCLM	rs398607	GALC	GT	3'UTR	3'UTR	TT	Ile/Ile	Missense	GT	3'UTR	3'UTR	TC	Ile/Thr	Missense	0.0290081
rs1138439	PPAP2C	rs1127912	CERS4	TC	Val/Ala	Missense	TT	His/His	Synonymous	CC	Ala/Ala	Missense	CC	His/His	Synonymous	0.0380688
rs1130233	AKT1	rs358231	GBA3	AG	Glu/Glu	Synonymous	AT	Ter/Tyr	Missense	GG	Glu/Glu	Synonymous	AT	Ter/Tyr	Missense	0.00739869
rs1130233	AKT1	rs358231	GBA3	GG	Glu/Glu	Synonymous	AA	Ter/Ter	Missense	GG	Glu/Glu	Synonymous	AT	Ter/Tyr	Missense	0.039181
rs3741562	CERS5	rs113327588	PPAP2A	TT	Asp/Asp	Synonymous	GG	Promoter	Promoter	CC	Asp/Asp	Synonymous	GG	Promoter	Promoter	0.00436771
rs3741562	CERS5	rs113327588	PPAP2A	TT	Asp/Asp	Synonymous	GT	Promoter	Promoter	TC	Asp/Asp	Synonymous	GT	Promoter	Promoter	0.0399225
rs3741562	CERS5	rs113327588	PPAP2A	TC	Asp/Asp	Synonymous	GG	Promoter	Promoter	CC	Asp/Asp	Synonymous	GG	Promoter	Promoter	0.0488679
rs3741562	CERS5	rs113327588	PPAP2A	TC	Asp/Asp	Synonymous	GT	Promoter	Promoter	CC	Asp/Asp	Synonymous	GG	Promoter	Promoter	0.0197109
rs4880	SOD2	rs2301151	FFAR1	TT	Val/Val	Missense	AA	His/His	Missense	TT	Val/Val	Missense	AG	His/Arg	Missense	0.0332637
rs2241883	FABP1	rs2301022	GCLM	GG	Ala/Ala	Missense	GG	Intron1	Intron	GA	Ala/Thr	Missense	GA	Intron1	Intron	0.0197336
rs2241883	FABP1	rs2301022	GCLM	GG	Ala/Ala	Missense	GG	Intron1	Intron	AA	Thr/Thr	Missense	GG	Intron1	Intron	0.00493319
rs2241883	FABP1	rs2301022	GCLM	GA	Ala/Thr	Missense	GG	Intron1	Intron	AA	Thr/Thr	Missense	GG	Intron1	Intron	0.0490627
rs2241883	FABP1	rs2301022	GCLM	GA	Ala/Thr	Missense	AA	Intron1	Intron	AA	Thr/Thr	Missense	GG	Intron1	Intron	0.0192055
rs2241883	FABP1	rs2301022	GCLM	AA	Thr/Thr	Missense	GG	Intron1	Intron	AA	Thr/Thr	Missense	GA	Intron1	Intron	0.00909747
rs2301022	GCLM	rs41303970	GCLM	GG	Intron1	Intron	CC	5'UTR	5'UTR	GG	Intron1	Intron	CT	5'UTR	5'UTR	0.0492578
rs1049874	ASAH1	rs4808863	CERS1	GG	Intron4	Intron	TT	Val/Val	Missense	AA	Intron4	Intron	TT	Val/Val	Missense	0.00892059
rs1049874	ASAH1	rs4808863	CERS1	GG	Intron4	Intron	TC	Val/Ala	Missense	AA	Intron4	Intron	TT	Val/Val	Missense	0.0219641
rs1049874	ASAH1	rs4808863	CERS1	GG	Intron4	Intron	CC	Ala/Ala	Missense	AA	Intron4	Intron	TT	Val/Val	Missense	0.0173608
rs1049874	ASAH1	rs4808863	CERS1	GA	Intron4	Intron	TT	Val/Val	Missense	AA	Intron4	Intron	TT	Val/Val	Missense	0.0156563
rs1049874	ASAH1	rs4808863	CERS1	GA	Intron4	Intron	TC	Val/Ala	Missense	AA	Intron4	Intron	TT	Val/Val	Missense	0.027038
rs1049874	ASAH1	rs4808863	CERS1	GA	Intron4	Intron	CC	Ala/Ala	Missense	AA	Intron4	Intron	TT	Val/Val	Missense	0.0111892
rs1049874	ASAH1	rs4808863	CERS1	AA	Intron4	Intron	TT	Val/Val	Missense	AA	Intron4	Intron	TC	Val/Ala	Missense	0.0162465
rs1049874	ASAH1	rs4808863	CERS1	AA	Intron4	Intron	TT	Val/Val	Missense	AA	Intron4	Intron	CC	Ala/Ala	Missense	0.0306608
rs1071645	ASAH1	rs4808863	CERS1	AA	Met/Met	Missense	TT	Val/Val	Missense	GG	Val/Val	Missense	TT	Val/Val	Missense	0.0138883
rs1071645	ASAH1	rs4808863	CERS1	AA	Met/Met	Missense	TC	Val/Ala	Missense	GG	Val/Val	Missense	TT	Val/Val	Missense	0.0248327
rs1071645	ASAH1	rs4808863	CERS1	AA	Met/Met	Missense	CC	Ala/Ala	Missense	GG	Val/Val	Missense	TT	Val/Val	Missense	0.0264801
rs1071645	ASAH1	rs4808863	CERS1	AG	Met/Val	Missense	TT	Val/Val	Missense	GG	Val/Val	Missense	TT	Val/Val	Missense	0.0120519
rs1071645	ASAH1	rs4808863	CERS1	AG	Met/Val	Missense	TC	Val/Ala	Missense	GG	Val/Val	Missense	TT	Val/Val	Missense	0.0259905
rs1071645	ASAH1	rs4808863	CERS1	AG	Met/Val	Missense	CC	Ala/Ala	Missense	GG	Val/Val	Missense	TT	Val/Val	Missense	0.0125425
rs1071645	ASAH1	rs4808863	CERS1	GG	Val/Val	Missense	TT	Val/Val	Missense	GG	Val/Val	Missense	TC	Val/Ala	Missense	0.0151851
rs1071645	ASAH1	rs4808863	CERS1	GG	Val/Val	Missense	TT	Val/Val	Missense	GG	Val/Val	Missense	CC	Ala/Ala	Missense	0.026456
rs3813803	SMPDL3B	rs1130435	FABP6	TC	Val/Ala	Missense	CC	Thr/Thr	Missense	TC	Val/Ala	Missense	CT	Thr/Met	Missense	0.029378
rs3813803	SMPDL3B	rs1130435	FABP6	TC	Val/Ala	Missense	CT	Thr/Met	Missense	CC	Ala/Ala	Missense	CC	Thr/Thr	Missense	0.0313252
rs3734462	AGPAT4	rs3828161	SPHKAP	TC	Ser/Ser	Synonymous	GA	Arg/Gln	Missense	CC	Ser/Ser	Synonymous	AA	Gln/Gln	Missense	0.0187714
rs3739709	LPAR1	rs10763354	SGMS1	CC	Arg/Arg	Synonymous	TC	Asn/Asn	Synonymous	CT	Arg/Arg	Synonymous	TC	Asn/Asn	Synonymous	0.0144317
rs3739709	LPAR1	rs10763354	SGMS1	CC	Arg/Arg	Synonymous	TC	Asn/Asn	Synonymous	CT	Arg/Arg	Synonymous	CC	Asn/Asn	Synonymous	0.0329265
rs3741562	CERS5	rs1799883	FABP2	TC	Asp/Asp	Synonymous	AG	Thr/Ala	Missense	CC	Asp/Asp	Synonymous	AG	Thr/Ala	Missense	0.0437499
rs3741562	CERS5	rs1799883	FABP2	TC	Asp/Asp	Synonymous	AG	Thr/Ala	Missense	CC	Asp/Asp	Synonymous	GG	Ala/Ala	Missense	0.0496844
rs7302981	CERS5	rs1799883	FABP2	TT	Cys/Cys	Missense	GG	Ala/Ala	Missense	CC	Arg/Arg	Missense	GG	Ala/Ala	Missense	0.027773
rs7302981	CERS5	rs1799883	FABP2	TC	Cys/Arg	Missense	GG	Ala/Ala	Missense	CC	Arg/Arg	Missense	GG	Ala/Ala	Missense	0.0219838
rs11657217	ENPP7	rs929881	FA2H	CC	Ala/Ala	Synonymous	TT	Leu/leu	Synonymous	CC	Ala/Ala	Synonymous	TC	Leu/leu	Synonymous	0.0239808
rs11657217	ENPP7	rs929881	FA2H	CC	Ala/Ala	Synonymous	TT	Leu/leu	Synonymous	CC	Ala/Ala	Synonymous	CC	Leu/leu	Synonymous	0.0446074
rs11657217	ENPP7	rs929881	FA2H	CC	Ala/Ala	Synonymous	TT	Leu/leu	Synonymous	CG	Ala/Ala	Synonymous	TT	Leu/leu	Synonymous	0.0322544
rs11657217	ENPP7	rs929881	FA2H	CC	Ala/Ala	Synonymous	TT	Leu/leu	Synonymous	CG	Ala/Ala	Synonymous	CC	Leu/leu	Synonymous	0.0205907
rs11657217	ENPP7	rs929881	FA2H	CC	Ala/Ala	Synonymous	TC	Leu/leu	Synonymous	GG	Ala/Ala	Synonymous	TT	Leu/leu	Synonymous	0.0178997
rs11657217	ENPP7	rs929881	FA2H	CC	Ala/Ala	Synonymous	CC	Leu/leu	Synonymous	GG	Ala/Ala	Synonymous	TT	Leu/leu	Synonymous	0.0329263
rs11657217	ENPP7	rs929881	FA2H	CG	Ala/Ala	Synonymous	TT	Leu/leu	Synonymous	GG	Ala/Ala	Synonymous	TT	Leu/leu	Synonymous	0.0219078
rs11657217	ENPP7	rs929881	FA2H	CG	Ala/Ala	Synonymous	TC	Leu/leu	Synonymous	GG	Ala/Ala	Synonymous	TT	Leu/leu	Synonymous	0.0379202
rs11657217	ENPP7	rs929881	FA2H	CG	Ala/Ala	Synonymous	CC	Leu/leu	Synonymous	GG	Ala/Ala	Synonymous	TT	Leu/leu	Synonymous	0.0180847
rs11657217	ENPP7	rs929881	FA2H	GG	Ala/Ala	Synonymous	TT	Leu/leu	Synonymous	GG	Ala/Ala	Synonymous	TC	Leu/leu	Synonymous	0.0391058
rs11657217	ENPP7	rs402348	KDSR	CC	Ala/Ala	Synonymous	CA	Promotor	Promotor	CG	Ala/Ala	Synonymous	CA	Promotor	Promotor	0.00151463
rs11657217	ENPP7	rs402348	KDSR	CC	Ala/Ala	Synonymous	AA	Promotor	Promotor	CG	Ala/Ala	Synonymous	CA	Promotor	Promotor	0.046458
rs11657217	ENPP7	rs402348	KDSR	CC	Ala/Ala	Synonymous	AA	Promotor	Promotor	GG	Ala/Ala	Synonymous	CA	Promotor	Promotor	0.0170961
rs11657217	ENPP7	rs402348	KDSR	CG	Ala/Ala	Synonymous	CC	Promotor	Promotor	GG	Ala/Ala	Synonymous	CA	Promotor	Promotor	0.0259476
rs11657217	ENPP7	rs402348	KDSR	CG	Ala/Ala	Synonymous	CA	Promotor	Promotor	CG	Ala/Ala	Synonymous	AA	Promotor	Promotor	0.000939187
rs11657217	ENPP7	rs402348	KDSR	CG	Ala/Ala	Synonymous	CA	Promotor	Promotor	GG	Ala/Ala	Synonymous	CA	Promotor	Promotor	0.00149991
rs11657217	ENPP7	rs3170633	GCLM	CC	Ala/Ala	Synonymous	GG	3'UTR	3'UTR	CC	Ala/Ala	Synonymous	TT	3'UTR	3'UTR	0.0157812
rs11657217	ENPP7	rs3170633	GCLM	CC	Ala/Ala	Synonymous	GG	3'UTR	3'UTR	GG	Ala/Ala	Synonymous	GG	3'UTR	3'UTR	0.0397922
rs11657217	ENPP7	rs3170633	GCLM	CC	Ala/Ala	Synonymous	TT	3'UTR	3'UTR	CG	Ala/Ala	Synonymous	GG	3'UTR	3'UTR	0.0151319
rs11657217	ENPP7	rs3170633	GCLM	CG	Ala/Ala	Synonymous	GG	3'UTR	3'UTR	GG	Ala/Ala	Synonymous	GG	3'UTR	3'UTR	0.0373543
rs3813803	SMPDL3B	rs2301022	GCLM	TT	Val/Val	Missense	GG	Intron1	Intron	CC	Ala/Ala	Missense	AA	Intron1	Intron	0.0317634
rs3813803	SMPDL3B	rs2301022	GCLM	TC	Val/Ala	Missense	GG	Intron1	Intron	CC	Ala/Ala	Missense	AA	Intron1	Intron	0.0463024
rs3813803	SMPDL3B	rs2301022	GCLM	TC	Val/Ala	Missense	GA	Intron1	Intron	CC	Ala/Ala	Missense	AA	Intron1	Intron	0.0480174
rs3813803	SMPDL3B	rs2301022	GCLM	TC	Val/Ala	Missense	AA	Intron1	Intron	CC	Ala/Ala	Missense	AA	Intron1	Intron	0.0213261
rs929881	FA2H	rs2241883	FABP1	TT	Leu/leu	Synonymous	GA	Ala/Thr	Missense	TC	Leu/leu	Synonymous	GG	Ala/Ala	Missense	0.00143054
rs929881	FA2H	rs2241883	FABP1	TT	Leu/leu	Synonymous	GA	Ala/Thr	Missense	TC	Leu/leu	Synonymous	GA	Ala/Thr	Missense	0.0177618
rs929881	FA2H	rs2241883	FABP1	TT	Leu/leu	Synonymous	GA	Ala/Thr	Missense	CC	Leu/leu	Synonymous	GG	Ala/Ala	Missense	0.0313706
rs929881	FA2H	rs2241883	FABP1	TT	Leu/leu	Synonymous	GA	Ala/Thr	Missense	CC	Leu/leu	Synonymous	GA	Ala/Thr	Missense	0.0130871
rs929881	FA2H	rs2241883	FABP1	TC	Leu/leu	Synonymous	GG	Ala/Ala	Missense	TC	Leu/leu	Synonymous	AA	Thr/Thr	Missense	0.0253875
rs929881	FA2H	rs2241883	FABP1	TC	Leu/leu	Synonymous	GG	Ala/Ala	Missense	CC	Leu/leu	Synonymous	AA	Thr/Thr	Missense	0.0401641
rs3739968	ASAH2B	rs4918	AHSG	GG	Cys/Cys	Missense	CC	Thr/Thr	Missense	GA	Cys/Tyr	Missense	GG	Ser/Ser	Missense	0.0456562
rs3739968	ASAH2B	rs4918	AHSG	GG	Cys/Cys	Missense	CG	Thr/Ser	Missense	GA	Cys/Tyr	Missense	GG	Ser/Ser	Missense	0.0325032
rs3739968	ASAH2B	rs4918	AHSG	GA	Cys/Tyr	Missense	CC	Thr/Thr	Missense	GA	Cys/Tyr	Missense	GG	Ser/Ser	Missense	0.0158833
rs3739968	ASAH2B	rs4918	AHSG	GA	Cys/Tyr	Missense	CG	Thr/Ser	Missense	GA	Cys/Tyr	Missense	GG	Ser/Ser	Missense	0.0374112
rs3739968	ASAH2B	rs3739979	ASAH2	GG	Cys/Cys	Missense	AA	Ser/Ser	Synonymous	GA	Cys/Tyr	Missense	AA	Ser/Ser	Synonymous	0.0434675
rs35483143	S1PR5	rs4905937	DEGS2	AA	Gln/Gln	Missense	GG	Ala/Ala	Missense	AT	Gln/Leu	Missense	AA	Thr/Thr	Missense	0.0108814
rs35483143	S1PR5	rs4905937	DEGS2	AA	Gln/Gln	Missense	GA	Ala/Thr	Missense	AT	Gln/Leu	Missense	AA	Thr/Thr	Missense	0.0298634
rs35483143	S1PR5	rs4905937	DEGS2	AA	Gln/Gln	Missense	AA	Thr/Thr	Missense	AT	Gln/Leu	Missense	GG	Ala/Ala	Missense	0.0383703
rs35483143	S1PR5	rs4905937	DEGS2	AA	Gln/Gln	Missense	AA	Thr/Thr	Missense	AT	Gln/Leu	Missense	AA	Thr/Thr	Missense	0.00762532
rs35483143	S1PR5	rs4905937	DEGS2	AT	Gln/Leu	Missense	GA	Ala/Thr	Missense	AT	Gln/Leu	Missense	AA	Thr/Thr	Missense	0.0416596
rs35483143	S1PR5	rs16824283	SPHKAP	AA	Gln/Gln	Missense	CC	Ser/Ser	Missense	AT	Gln/Leu	Missense	CC	Ser/Ser	Missense	0.00982008
rs35483143	S1PR5	rs16824283	SPHKAP	AA	Gln/Gln	Missense	CG	Ser/Arg	Missense	AT	Gln/Leu	Missense	CC	Ser/Ser	Missense	0.00447862
rs35483143	S1PR5	rs16824283	SPHKAP	AA	Gln/Gln	Missense	GG	Arg/Arg	Missense	AT	Gln/Leu	Missense	CC	Ser/Ser	Missense	0.00646592
rs35483143	S1PR5	rs16824283	SPHKAP	AT	Gln/Leu	Missense	CC	Ser/Ser	Missense	AT	Gln/Leu	Missense	CG	Ser/Arg	Missense	0.0157751
rs67319648	PPAPDC1A	rs3811515	SPHKAP	CC	Phe/Phe	Synonymous	GT	Gln/His	Missense	CC	Phe/Phe	Synonymous	TT	His/His	Missense	0.0258573
rs67319648	PPAPDC1A	rs3811515	SPHKAP	CC	Phe/Phe	Synonymous	GT	Gln/His	Missense	TT	Phe/Phe	Synonymous	TT	His/His	Missense	0.0281853
rs67319648	PPAPDC1A	rs3811515	SPHKAP	CC	Phe/Phe	Synonymous	TT	His/His	Missense	CT	Phe/Phe	Synonymous	GT	Gln/His	Missense	0.00586456
rs67319648	PPAPDC1A	rs3811515	SPHKAP	CC	Phe/Phe	Synonymous	TT	His/His	Missense	TT	Phe/Phe	Synonymous	TT	His/His	Missense	0.0025466
rs67319648	PPAPDC1A	rs3811515	SPHKAP	CT	Phe/Phe	Synonymous	GG	Gln/Gln	Missense	CT	Phe/Phe	Synonymous	GT	Gln/His	Missense	0.0434814
rs67319648	PPAPDC1A	rs3811515	SPHKAP	CT	Phe/Phe	Synonymous	GG	Gln/Gln	Missense	TT	Phe/Phe	Synonymous	TT	His/His	Missense	0.0161589
rs67319648	PPAPDC1A	rs3811515	SPHKAP	CT	Phe/Phe	Synonymous	GT	Gln/His	Missense	CT	Phe/Phe	Synonymous	TT	His/His	Missense	0.0412677
rs67319648	PPAPDC1A	rs3811515	SPHKAP	CT	Phe/Phe	Synonymous	TT	His/His	Missense	TT	Phe/Phe	Synonymous	TT	His/His	Missense	0.0111437
rs67319648	PPAPDC1A	rs3811515	SPHKAP	TT	Phe/Phe	Synonymous	GG	Gln/Gln	Missense	TT	Phe/Phe	Synonymous	TT	His/His	Missense	0.0366043
rs76033185	SMPD4	rs1695	GSTP1	AA	Exon6	Expn6	AG	Ile/Val	Missense	GG	Exon6	Expn6	GG	Val/Val	Missense	0.0389845
rs76033185	SMPD4	rs1695	GSTP1	AG	Exon6	Expn6	AG	Ile/Val	Missense	GG	Exon6	Expn6	GG	Val/Val	Missense	0.039311
rs76033185	SMPD4	rs1695	GSTP1	AG	Exon6	Expn6	GG	Val/Val	Missense	GG	Exon6	Expn6	GG	Val/Val	Missense	0.00279639
rs1130233	AKT1	rs243887	SPTLC3	AA	Glu/Glu	Synonymous	GG	Val/Val	Missense	AA	Glu/Glu	Synonymous	TT	Leu/Leu	Missense	1.45403e-05
rs1130233	AKT1	rs243887	SPTLC3	AA	Glu/Glu	Synonymous	GG	Val/Val	Missense	GG	Glu/Glu	Synonymous	TT	Leu/Leu	Missense	0.0389948
rs1130233	AKT1	rs243887	SPTLC3	AA	Glu/Glu	Synonymous	GT	Val/Leu	Missense	AA	Glu/Glu	Synonymous	TT	Leu/Leu	Missense	0.0108488
rs1130233	AKT1	rs243887	SPTLC3	AA	Glu/Glu	Synonymous	TT	Leu/Leu	Missense	AG	Glu/Glu	Synonymous	GG	Val/Val	Missense	0.000761301
rs1130233	AKT1	rs243887	SPTLC3	AA	Glu/Glu	Synonymous	TT	Leu/Leu	Missense	AG	Glu/Glu	Synonymous	GT	Val/Leu	Missense	0.00384861
rs1130233	AKT1	rs243887	SPTLC3	AA	Glu/Glu	Synonymous	TT	Leu/Leu	Missense	AG	Glu/Glu	Synonymous	TT	Leu/Leu	Missense	0.000265853
rs1130233	AKT1	rs243887	SPTLC3	AA	Glu/Glu	Synonymous	TT	Leu/Leu	Missense	GG	Glu/Glu	Synonymous	GG	Val/Val	Missense	0.00135305
rs1130233	AKT1	rs243887	SPTLC3	AA	Glu/Glu	Synonymous	TT	Leu/Leu	Missense	GG	Glu/Glu	Synonymous	GT	Val/Leu	Missense	0.00201214
rs1130233	AKT1	rs243887	SPTLC3	AA	Glu/Glu	Synonymous	TT	Leu/Leu	Missense	GG	Glu/Glu	Synonymous	TT	Leu/Leu	Missense	0.017035
rs2297568	SPTLC1	rs3828161	SPHKAP	AA	Intron2	Intron	GA	Arg/Gln	Missense	AG	Intron2	Intron	GG	Arg/Arg	Missense	0.036547
rs2297568	SPTLC1	rs3828161	SPHKAP	AG	Intron2	Intron	GG	Arg/Arg	Missense	AG	Intron2	Intron	GA	Arg/Gln	Missense	0.0249004
rs2297568	SPTLC1	rs3828161	SPHKAP	AG	Intron2	Intron	GG	Arg/Arg	Missense	GG	Intron2	Intron	GG	Arg/Arg	Missense	0.0331629
rs2297568	SPTLC1	rs3828161	SPHKAP	AG	Intron2	Intron	GA	Arg/Gln	Missense	GG	Intron2	Intron	AA	Gln/Gln	Missense	0.0231176
rs285	LPL	rs328	LPL	TT	intron6	Intron	CC	Ser/Ser	Missense	TT	intron6	Intron	GG	Ter/Ter	Missense	0.0216526
rs320	LPL	rs1130435	FABP6	GT	Intron8	Intron	CC	Thr/Thr	Missense	GT	Intron8	Intron	CT	Thr/Met	Missense	0.0396732
rs79875317	SMPD4	rs1695	GSTP1	GG	Lys/Lys	Synonymous	AA	Ile/Ile	Missense	AA	Lys/Lys	Synonymous	GG	Val/Val	Missense	0.0121181
rs79875317	SMPD4	rs1695	GSTP1	GG	Lys/Lys	Synonymous	AG	Ile/Val	Missense	AA	Lys/Lys	Synonymous	GG	Val/Val	Missense	0.00702129
rs79875317	SMPD4	rs1695	GSTP1	GG	Lys/Lys	Synonymous	GG	Val/Val	Missense	AA	Lys/Lys	Synonymous	GG	Val/Val	Missense	0.0160907
rs79875317	SMPD4	rs1695	GSTP1	GA	Lys/Lys	Synonymous	AA	Ile/Ile	Missense	AA	Lys/Lys	Synonymous	GG	Val/Val	Missense	0.0205709
rs79875317	SMPD4	rs1695	GSTP1	GA	Lys/Lys	Synonymous	AG	Ile/Val	Missense	AA	Lys/Lys	Synonymous	GG	Val/Val	Missense	0.0112346
rs79875317	SMPD4	rs1695	GSTP1	GA	Lys/Lys	Synonymous	GG	Val/Val	Missense	AA	Lys/Lys	Synonymous	GG	Val/Val	Missense	0.00206387
rs79875317	SMPD4	rs1695	GSTP1	AA	Lys/Lys	Synonymous	AG	Ile/Val	Missense	AA	Lys/Lys	Synonymous	GG	Val/Val	Missense	0.0121919
rs6511701	S1PR5	rs1695	GSTP1	GG	Ala/Ala	Synonymous	AG	Ile/Val	Missense	GT	Ala/Ala	Synonymous	AA	Ile/Ile	Missense	0.0277912
rs6511701	S1PR5	rs1695	GSTP1	GT	Ala/Ala	Synonymous	GG	Val/Val	Missense	TT	Ala/Ala	Synonymous	GG	Val/Val	Missense	0.0200861
rs398607	GALC	rs36211083	CERK	TT	Ile/Ile	Missense	TT	Asp/Asp	Synonymous	CC	Thr/Thr	Missense	TT	Asp/Asp	Synonymous	0.0163566
rs398607	GALC	rs36211083	CERK	TT	Ile/Ile	Missense	TC	Asp/Asp	Synonymous	TC	Ile/Thr	Missense	TC	Asp/Asp	Synonymous	0.0175917
rs398607	GALC	rs36211083	CERK	TT	Ile/Ile	Missense	TC	Asp/Asp	Synonymous	CC	Thr/Thr	Missense	TT	Asp/Asp	Synonymous	0.000258255
rs398607	GALC	rs36211083	CERK	TT	Ile/Ile	Missense	CC	Asp/Asp	Synonymous	CC	Thr/Thr	Missense	TT	Asp/Asp	Synonymous	0.00131803
rs398607	GALC	rs36211083	CERK	TC	Ile/Thr	Missense	TT	Asp/Asp	Synonymous	CC	Thr/Thr	Missense	TT	Asp/Asp	Synonymous	0.00419217
rs398607	GALC	rs36211083	CERK	TC	Ile/Thr	Missense	TC	Asp/Asp	Synonymous	CC	Thr/Thr	Missense	TT	Asp/Asp	Synonymous	0.00409495
rs398607	GALC	rs36211083	CERK	TC	Ile/Thr	Missense	CC	Asp/Asp	Synonymous	CC	Thr/Thr	Missense	TT	Asp/Asp	Synonymous	0.000995622
rs398607	GALC	rs36211083	CERK	CC	Thr/Thr	Missense	TT	Asp/Asp	Synonymous	CC	Thr/Thr	Missense	TC	Asp/Asp	Synonymous	0.000160643
rs398607	GALC	rs36211083	CERK	CC	Thr/Thr	Missense	TT	Asp/Asp	Synonymous	CC	Thr/Thr	Missense	CC	Asp/Asp	Synonymous	0.00127296
rs3734462	AGPAT4	rs1049874	ASAH1	TC	Ser/Ser	Synonymous	GG	Intron4	Intron	TC	Ser/Ser	Synonymous	AA	Intron4	Intron	0.0291959
rs3734462	AGPAT4	rs1049874	ASAH1	TC	Ser/Ser	Synonymous	GA	Intron4	Intron	TC	Ser/Ser	Synonymous	AA	Intron4	Intron	0.0226954
rs3734462	AGPAT4	rs1049874	ASAH1	TC	Ser/Ser	Synonymous	AA	Intron4	Intron	CC	Ser/Ser	Synonymous	GG	Intron4	Intron	0.0216411
rs3734462	AGPAT4	rs1049874	ASAH1	TC	Ser/Ser	Synonymous	AA	Intron4	Intron	CC	Ser/Ser	Synonymous	GA	Intron4	Intron	0.022066
rs3734462	AGPAT4	rs1049874	ASAH1	TC	Ser/Ser	Synonymous	AA	Intron4	Intron	CC	Ser/Ser	Synonymous	AA	Intron4	Intron	0.00672728
rs346803	SPHK1	rs8176328	SPHK1	TT	Promoter	Promoter	AA	Promoter?	Missense	TT	Promoter	Promoter	GG	Promoter?	Missense	0.0493978
rs1799983	NOS3	rs3828161	SPHKAP	GG	Glu/Glu	Missense	GA	Arg/Gln	Missense	GG	Glu/Glu	Missense	AA	Gln/Gln	Missense	0.0389314
rs1799983	NOS3	rs3828161	SPHKAP	GG	Glu/Glu	Missense	GA	Arg/Gln	Missense	GT	Glu/Asp	Missense	GG	Arg/Arg	Missense	0.0326762
rs1799983	NOS3	rs3828161	SPHKAP	GG	Glu/Glu	Missense	AA	Gln/Gln	Missense	TT	Asp/Asp	Missense	GA	Arg/Gln	Missense	0.0157236
rs1799983	NOS3	rs3828161	SPHKAP	GT	Glu/Asp	Missense	GG	Arg/Arg	Missense	TT	Asp/Asp	Missense	GA	Arg/Gln	Missense	0.0103465
rs1799983	NOS3	rs3828161	SPHKAP	GT	Glu/Asp	Missense	GA	Arg/Gln	Missense	TT	Asp/Asp	Missense	GA	Arg/Gln	Missense	0.0447439
rs1799983	NOS3	rs3828161	SPHKAP	TT	Asp/Asp	Missense	GA	Arg/Gln	Missense	TT	Asp/Asp	Missense	AA	Gln/Gln	Missense	0.0309861
rs12166204	CERK	rs3811514	SPHKAP	TC	Cys/Cys	Synonymous	GA	Glu/Lys	Missense	CC	Cys/Cys	Synonymous	AA	Lys/Lys	Missense	0.0320666
rs3741562	CERS5	rs28385609	SMPDL3A	TT	Asp/Asp	Synonymous	CC	Pro/Pro	Missense	CC	Asp/Asp	Synonymous	CC	Pro/Pro	Missense	0.0149185
rs17854914	PLD2	rs8176328	SPHK1	AA	Glu/Glu	Missense	AA	Promoter?	Missense	AA	Glu/Glu	Missense	AG	Promoter?	Missense	0.0073947
rs17854914	PLD2	rs8176328	SPHK1	AA	Glu/Glu	Missense	AA	Promoter?	Missense	AA	Glu/Glu	Missense	GG	Promoter?	Missense	0.00365469
rs17854914	PLD2	rs8176328	SPHK1	AA	Glu/Glu	Missense	AA	Promoter?	Missense	AG	Glu/Gly	Missense	AA	Promoter?	Missense	0.0284328
rs1799883	FABP2	rs698912	COL4A3BP	AA	Thr/Thr	Missense	AA	Glu/Glu	Synonymous	GG	Ala/Ala	Missense	GG	Glu/Glu	Synonymous	0.0494208
rs1799883	FABP2	rs698912	COL4A3BP	AG	Thr/Ala	Missense	GG	Glu/Glu	Synonymous	GG	Ala/Ala	Missense	GG	Glu/Glu	Synonymous	0.0370183
rs1799883	FABP2	rs698912	COL4A3BP	AG	Thr/Ala	Missense	AA	Glu/Glu	Synonymous	GG	Ala/Ala	Missense	GG	Glu/Glu	Synonymous	0.0308262
rs1799883	FABP2	rs698912	COL4A3BP	GG	Ala/Ala	Missense	GG	Glu/Glu	Synonymous	GG	Ala/Ala	Missense	GA	Glu/Glu	Synonymous	0.022862
rs1799883	FABP2	rs698912	COL4A3BP	GG	Ala/Ala	Missense	GG	Glu/Glu	Synonymous	GG	Ala/Ala	Missense	AA	Glu/Glu	Synonymous	0.0161937
rs6511701	S1PR5	rs1868158	SMPD3	GG	Ala/Ala	Synonymous	AG	Pro/Pro	Synonymous	TT	Ala/Ala	Synonymous	AA	Pro/Pro	Synonymous	0.0267049
rs6511701	S1PR5	rs1868158	SMPD3	GT	Ala/Ala	Synonymous	AA	Pro/Pro	Synonymous	TT	Ala/Ala	Synonymous	AA	Pro/Pro	Synonymous	0.0476157
rs6511701	S1PR5	rs1868158	SMPD3	TT	Ala/Ala	Synonymous	AA	Pro/Pro	Synonymous	TT	Ala/Ala	Synonymous	AG	Pro/Pro	Synonymous	0.0432443
rs1476387	SMPD2	rs7157599	DEGS2	GT	Arg/Ser	Missense	GA	Ser/Asn	Missense	TT	Ser/Ser	Missense	GA	Ser/Asn	Missense	0.0245664
rs1476387	SMPD2	rs7157599	DEGS2	TT	Ser/Ser	Missense	GA	Ser/Asn	Missense	TT	Ser/Ser	Missense	AA	Asn/Asn	Missense	0.0455658
rs398607	GALC	rs1805078	GALC	TT	Ile/Ile	Missense	TC	Cys/Arg	Missense	TT	Ile/Ile	Missense	CC	Arg/Arg	Missense	0.0160278
rs398607	GALC	rs1805078	GALC	TT	Ile/Ile	Missense	TC	Cys/Arg	Missense	TC	Ile/Thr	Missense	CC	Arg/Arg	Missense	0.022564
rs398607	GALC	rs1805078	GALC	TT	Ile/Ile	Missense	TC	Cys/Arg	Missense	CC	Thr/Thr	Missense	TC	Cys/Arg	Missense	0.0490711
rs398607	GALC	rs1805078	GALC	TT	Ile/Ile	Missense	TC	Cys/Arg	Missense	CC	Thr/Thr	Missense	CC	Arg/Arg	Missense	0.0130803
rs398607	GALC	rs1805078	GALC	TT	Ile/Ile	Missense	CC	Arg/Arg	Missense	TC	Ile/Thr	Missense	TC	Cys/Arg	Missense	0.0383293
rs398607	GALC	rs1805078	GALC	TC	Ile/Thr	Missense	TC	Cys/Arg	Missense	CC	Thr/Thr	Missense	CC	Arg/Arg	Missense	0.0440196
rs243887	SPTLC3	rs1049874	ASAH1	GG	Val/Val	Missense	GG	Intron4	Intron	TT	Leu/Leu	Missense	GG	Intron4	Intron	0.0411461
rs243887	SPTLC3	rs1049874	ASAH1	GG	Val/Val	Missense	GA	Intron4	Intron	TT	Leu/Leu	Missense	GG	Intron4	Intron	0.0116762
rs243887	SPTLC3	rs1049874	ASAH1	GG	Val/Val	Missense	AA	Intron4	Intron	TT	Leu/Leu	Missense	GG	Intron4	Intron	0.00880848
rs243887	SPTLC3	rs1049874	ASAH1	GG	Val/Val	Missense	AA	Intron4	Intron	TT	Leu/Leu	Missense	GA	Intron4	Intron	0.0390405
rs243887	SPTLC3	rs1049874	ASAH1	GT	Val/Leu	Missense	GG	Intron4	Intron	TT	Leu/Leu	Missense	GG	Intron4	Intron	0.0265118
rs243887	SPTLC3	rs1049874	ASAH1	GT	Val/Leu	Missense	GA	Intron4	Intron	TT	Leu/Leu	Missense	GG	Intron4	Intron	0.0281243
rs243887	SPTLC3	rs1049874	ASAH1	TT	Leu/Leu	Missense	GG	Intron4	Intron	TT	Leu/Leu	Missense	AA	Intron4	Intron	0.00643012
rs243887	SPTLC3	rs1049874	ASAH1	TT	Leu/Leu	Missense	GA	Intron4	Intron	TT	Leu/Leu	Missense	AA	Intron4	Intron	0.0101113
rs243887	SPTLC3	rs1071645	ASAH1	GG	Val/Val	Missense	AG	Met/Val	Missense	TT	Leu/Leu	Missense	AA	Met/Met	Missense	0.0275521
rs243887	SPTLC3	rs1071645	ASAH1	GG	Val/Val	Missense	GG	Val/Val	Missense	TT	Leu/Leu	Missense	AA	Met/Met	Missense	0.0184935
rs243887	SPTLC3	rs1071645	ASAH1	GG	Val/Val	Missense	GG	Val/Val	Missense	TT	Leu/Leu	Missense	AG	Met/Val	Missense	0.0323532
rs243887	SPTLC3	rs1071645	ASAH1	GT	Val/Leu	Missense	AA	Met/Met	Missense	TT	Leu/Leu	Missense	AA	Met/Met	Missense	0.0496689
rs243887	SPTLC3	rs1071645	ASAH1	TT	Leu/Leu	Missense	AA	Met/Met	Missense	TT	Leu/Leu	Missense	GG	Val/Val	Missense	0.0116668
rs243887	SPTLC3	rs1071645	ASAH1	TT	Leu/Leu	Missense	AG	Met/Val	Missense	TT	Leu/Leu	Missense	GG	Val/Val	Missense	0.00994496
rs285	LPL	rs1695	GSTP1	CC	intron6	Intron	AA	Ile/Ile	Missense	CT	intron6	Intron	AG	Ile/Val	Missense	0.034682
rs285	LPL	rs1695	GSTP1	CC	intron6	Intron	AA	Ile/Ile	Missense	TT	intron6	Intron	GG	Val/Val	Missense	0.0444096
rs285	LPL	rs1695	GSTP1	CT	intron6	Intron	GG	Val/Val	Missense	TT	intron6	Intron	GG	Val/Val	Missense	0.0372614
rs320	LPL	rs2267161	GAL3ST1	GG	Intron8	Intron	GA	Val/Met	Missense	TT	Intron8	Intron	AA	Met/Met	Missense	0.031207
rs320	LPL	rs2267161	GAL3ST1	GT	Intron8	Intron	GA	Val/Met	Missense	GT	Intron8	Intron	AA	Met/Met	Missense	0.0312448
rs320	LPL	rs2267161	GAL3ST1	GT	Intron8	Intron	AA	Met/Met	Missense	TT	Intron8	Intron	AA	Met/Met	Missense	0.0133875
rs12195587	ELOVL2	rs698912	COL4A3BP	TT	Tyr/Tyr	Synonymous	GA	Glu/Glu	Synonymous	TC	Tyr/Tyr	Synonymous	GA	Glu/Glu	Synonymous	0.0485259
rs12195587	ELOVL2	rs698912	COL4A3BP	TT	Tyr/Tyr	Synonymous	GA	Glu/Glu	Synonymous	CC	Tyr/Tyr	Synonymous	GG	Glu/Glu	Synonymous	0.0238712
rs5186	AGTR1	rs3811514	SPHKAP	AA	3'UTR	3'UTR	GA	Glu/Lys	Missense	AA	3'UTR	3'UTR	AA	Lys/Lys	Missense	0.0471587
rs1130435	FABP6	rs2472205	ASAH1	CC	Thr/Thr	Missense	AA	Glu/Glu	Missense	CT	Thr/Met	Missense	AT	Glu/Asp	Missense	0.0340256
rs1138439	PPAP2C	rs7302981	CERS5	TT	Val/Val	Missense	CC	Arg/Arg	Missense	TC	Val/Ala	Missense	CC	Arg/Arg	Missense	0.0487966
rs1138439	PPAP2C	rs7302981	CERS5	TC	Val/Ala	Missense	CC	Arg/Arg	Missense	CC	Ala/Ala	Missense	TT	Cys/Cys	Missense	0.00894587
rs1138439	PPAP2C	rs7302981	CERS5	TC	Val/Ala	Missense	CC	Arg/Arg	Missense	CC	Ala/Ala	Missense	TC	Cys/Arg	Missense	0.0208036
rs1138439	PPAP2C	rs7302981	CERS5	CC	Ala/Ala	Missense	TT	Cys/Cys	Missense	CC	Ala/Ala	Missense	CC	Arg/Arg	Missense	0.0215869
rs11657217	ENPP7	rs3734462	AGPAT4	CC	Ala/Ala	Synonymous	TT	Ser/Ser	Synonymous	GG	Ala/Ala	Synonymous	TC	Ser/Ser	Synonymous	0.0421088
rs11657217	ENPP7	rs3734462	AGPAT4	CC	Ala/Ala	Synonymous	TC	Ser/Ser	Synonymous	GG	Ala/Ala	Synonymous	TC	Ser/Ser	Synonymous	0.0405915
rs11657217	ENPP7	rs3734462	AGPAT4	CC	Ala/Ala	Synonymous	CC	Ser/Ser	Synonymous	GG	Ala/Ala	Synonymous	TC	Ser/Ser	Synonymous	0.0125502
rs11657217	ENPP7	rs3734462	AGPAT4	CG	Ala/Ala	Synonymous	TC	Ser/Ser	Synonymous	GG	Ala/Ala	Synonymous	TC	Ser/Ser	Synonymous	0.0206944
rs11657217	ENPP7	rs3734462	AGPAT4	CG	Ala/Ala	Synonymous	CC	Ser/Ser	Synonymous	GG	Ala/Ala	Synonymous	TC	Ser/Ser	Synonymous	0.00581035
rs11657217	ENPP7	rs3734462	AGPAT4	GG	Ala/Ala	Synonymous	TC	Ser/Ser	Synonymous	GG	Ala/Ala	Synonymous	CC	Ser/Ser	Synonymous	0.0434594
rs402348	KDSR	rs10763354	SGMS1	CC	Promotor	Promotor	TC	Asn/Asn	Synonymous	CC	Promotor	Promotor	CC	Asn/Asn	Synonymous	0.0282852
rs1130435	FABP6	rs698912	COL4A3BP	CC	Thr/Thr	Missense	AA	Glu/Glu	Synonymous	CT	Thr/Met	Missense	GA	Glu/Glu	Synonymous	0.0439856
rs1130435	FABP6	rs698912	COL4A3BP	CC	Thr/Thr	Missense	AA	Glu/Glu	Synonymous	TT	Met/Met	Missense	GG	Glu/Glu	Synonymous	0.0236486
rs3744037	SPHK1	rs3811514	SPHKAP	CT	Tyr/Tyr	Synonymous	GA	Glu/Lys	Missense	TT	Tyr/Tyr	Synonymous	GA	Glu/Lys	Missense	0.0225161
rs3744037	SPHK1	rs3811514	SPHKAP	CT	Tyr/Tyr	Synonymous	AA	Lys/Lys	Missense	TT	Tyr/Tyr	Synonymous	GA	Glu/Lys	Missense	0.0274779
rs3744037	SPHK1	rs3811514	SPHKAP	TT	Tyr/Tyr	Synonymous	GA	Glu/Lys	Missense	TT	Tyr/Tyr	Synonymous	AA	Lys/Lys	Missense	0.044618
rs3741562	CERS5	rs4918	AHSG	TT	Asp/Asp	Synonymous	CG	Thr/Ser	Missense	CC	Asp/Asp	Synonymous	GG	Ser/Ser	Missense	0.0360524
rs41292584	SMPDL3A	rs3739709	LPAR1	CC	Asp/Asp	Synonymous	CC	Arg/Arg	Synonymous	CC	Asp/Asp	Synonymous	CT	Arg/Arg	Synonymous	0.00307541
rs41292584	SMPDL3A	rs3739709	LPAR1	CC	Asp/Asp	Synonymous	CC	Arg/Arg	Synonymous	CT	Asp/Asp	Synonymous	CC	Arg/Arg	Synonymous	0.0279674
rs7850023	MIR4668	rs5186	AGTR1	AA	Thr/Thr	Synonymous	CA	3'UTR	3'UTR	AG	Thr/Thr	Synonymous	CA	3'UTR	3'UTR	0.0306952
rs1130435	FABP6	rs7157599	DEGS2	CC	Thr/Thr	Missense	GG	Ser/Ser	Missense	TT	Met/Met	Missense	GG	Ser/Ser	Missense	0.0383671
rs3811515	SPHKAP	rs3828161	SPHKAP	GT	Gln/His	Missense	GA	Arg/Gln	Missense	TT	His/His	Missense	AA	Gln/Gln	Missense	0.0104617
rs3811515	SPHKAP	rs3828161	SPHKAP	GT	Gln/His	Missense	AA	Gln/Gln	Missense	TT	His/His	Missense	AA	Gln/Gln	Missense	0.00601555
rs6109692	SPTLC3	rs2241883	FABP1	CC	Phe/Phe	Synonymous	GG	Ala/Ala	Missense	TT	Phe/Phe	Synonymous	AA	Thr/Thr	Missense	0.047049
rs6109692	SPTLC3	rs2241883	FABP1	CC	Phe/Phe	Synonymous	GA	Ala/Thr	Missense	TT	Phe/Phe	Synonymous	AA	Thr/Thr	Missense	0.0425773
rs6109692	SPTLC3	rs2241883	FABP1	CT	Phe/Phe	Synonymous	GG	Ala/Ala	Missense	CT	Phe/Phe	Synonymous	GA	Ala/Thr	Missense	0.0135056
rs6109692	SPTLC3	rs2241883	FABP1	CT	Phe/Phe	Synonymous	GG	Ala/Ala	Missense	CT	Phe/Phe	Synonymous	AA	Thr/Thr	Missense	0.0256619
rs6109692	SPTLC3	rs2241883	FABP1	CT	Phe/Phe	Synonymous	GG	Ala/Ala	Missense	TT	Phe/Phe	Synonymous	AA	Thr/Thr	Missense	0.0335851

## Sheet: TableS8
			Table S8 Unique two-SNP WMI-significant interactions
			All the interactions were common to both diastolic and systolic blood pressure
			except interactions in bold, which were only detected for diastolic blood pressure.
			SNP1	Gene1	SNP2	Gene2
			rs3734462	AGPAT4	rs1049874	ASAH1
			rs3734462	AGPAT4	rs41303970	GCLM
			rs3734462	AGPAT4	rs1799983	NOS3
			rs3734462	AGPAT4	rs3828161	SPHKAP
			rs5186	AGTR1	rs1511025	FABP2
			rs5186	AGTR1	rs2301022	GCLM
			rs5186	AGTR1	rs67319648	PPAPDC1A
			rs5186	AGTR1	rs3811514	SPHKAP
			rs5186	AGTR1	rs16824283	SPHKAP
			rs1130233	AKT1	rs2241883	FABP1
			rs1130233	AKT1	rs358231	GBA3
			rs1130233	AKT1	rs4880	SOD2
			rs1130233	AKT1	rs3828161	SPHKAP
			rs1130233	AKT1	rs243887	SPTLC3
			rs1049874	ASAH1	rs1071645	ASAH1
			rs1049874	ASAH1	rs4808863	CERS1
			rs1071645	ASAH1	rs4808863	CERS1
			rs3739968	ASAH2B	rs4918	AHSG
			rs3739968	ASAH2B	rs1049874	ASAH1
			rs3739968	ASAH2B	rs1071645	ASAH1
			rs3739968	ASAH2B	rs3739979	ASAH2
			rs3739968	ASAH2B	rs3170633	GCLM
			rs3739968	ASAH2B	rs1799983	NOS3
			rs992270	ASAH2C	rs3739979	ASAH2
			rs992270	ASAH2C	rs3739968	ASAH2B
			rs34683195	B4GALT6	rs1049874	ASAH1
			rs34683195	B4GALT6	rs1071645	ASAH1
			rs3747258	CERK	rs35318967	CERK
			rs801720	CERK	rs36211083	CERK
			rs12166204	CERK	rs3811514	SPHKAP
			rs76805488	CERS2	rs78875607	CERS2
			rs267738	CERS2	rs6686449	DEGS1
			rs267738	CERS2	rs10763354	SGMS1
			rs36259	CERS4	rs10964136	ACER2
			rs1127912	CERS4	rs17160349	CERS4
			rs1127912	CERS4	rs11881630	CERS4
			rs1127912	CERS4	rs17159388	CERS4
			rs11881630	CERS4	rs17159388	CERS4
			rs36259	CERS4	rs1127912	CERS4
			rs36259	CERS4	rs17160349	CERS4
			rs1127912	CERS4	rs1476387	SMPD2
			rs17160349	CERS4	rs1476387	SMPD2
			rs17160349	CERS4	rs16824283	SPHKAP
			rs36259	CERS4	rs3828161	SPHKAP
			rs3741562	CERS5	rs4918	AHSG
			rs3741562	CERS5	rs7302981	CERS5
			rs3741562	CERS5	rs1799883	FABP2
			rs7302981	CERS5	rs1799883	FABP2
			rs3741562	CERS5	rs113327588	PPAP2A
			rs3741562	CERS5	rs28385609	SMPDL3A
			rs3741562	CERS5	rs16824283	SPHKAP
			rs698912	COL4A3BP	rs4808863	CERS1
			rs698912	COL4A3BP	rs41303970	GCLM
			rs7157599	DEGS2	rs12166204	CERK
			rs7157599	DEGS2	rs4808863	CERS1
			rs4905937	DEGS2	rs7157599	DEGS2
			rs7157599	DEGS2	rs2301022	GCLM
			rs12195587	ELOVL2	rs698912	COL4A3BP
			rs12195587	ELOVL2	rs1476387	SMPD2
			rs12195587	ELOVL2	rs8176328	SPHK1
			rs12195587	ELOVL2	rs2247856	SPHK1
			rs11657217	ENPP7	rs3734462	AGPAT4
			rs8074728	ENPP7	rs11657217	ENPP7
			rs11657217	ENPP7	rs929881	FA2H
			rs11657217	ENPP7	rs3170633	GCLM
			rs11657217	ENPP7	rs402348	KDSR
			rs8074728	ENPP7	rs1050239	SMPD1
			rs929881	FA2H	rs2241883	FABP1
			rs929881	FA2H	rs1050450	GPX1
			rs2241883	FABP1	rs398607	GALC
			rs2241883	FABP1	rs2301022	GCLM
			rs1799883	FABP2	rs801720	CERK
			rs1799883	FABP2	rs698912	COL4A3BP
			rs1799883	FABP2	rs7157599	DEGS2
			rs1511025	FABP2	rs1799883	FABP2
			rs1799883	FABP2	rs1799983	NOS3
			rs1511025	FABP2	rs1868158	SMPD3
			rs2228194	FABP3	rs6686449	DEGS1
			rs1130435	FABP6	rs2472205	ASAH1
			rs1130435	FABP6	rs698912	COL4A3BP
			rs1130435	FABP6	rs7157599	DEGS2
			rs11552556	GALC	rs3734462	AGPAT4
			rs398607	GALC	rs36211083	CERK
			rs398607	GALC	rs267738	CERS2
			rs398607	GALC	rs12888666	GALC
			rs398607	GALC	rs34362748	GALC
			rs398607	GALC	rs1805078	GALC
			rs12888666	GALC	rs1695	GSTP1
			rs2301022	GCLM	rs801720	CERK
			rs3170633	GCLM	rs801720	CERK
			rs3170633	GCLM	rs398607	GALC
			rs2301022	GCLM	rs41303970	GCLM
			rs3170633	GCLM	rs2301022	GCLM
			rs3170633	GCLM	rs41303970	GCLM
			rs1050450	GPX1	rs398607	GALC
			rs402348	KDSR	rs2003149	KDSR
			rs2003149	KDSR	rs10763354	SGMS1
			rs402348	KDSR	rs10763354	SGMS1
			rs402348	KDSR	rs1476387	SMPD2
			rs3739709	LPAR1	rs10763354	SGMS1
			rs320	LPL	rs4808863	CERS1
			rs285	LPL	rs7157599	DEGS2
			rs320	LPL	rs1130435	FABP6
			rs320	LPL	rs2301151	FFAR1
			rs320	LPL	rs2267161	GAL3ST1
			rs285	LPL	rs1695	GSTP1
			rs285	LPL	rs320	LPL
			rs285	LPL	rs328	LPL
			rs320	LPL	rs328	LPL
			rs320	LPL	rs10763354	SGMS1
			rs309087	LPPR5	rs5186	AGTR1
			rs7850023	UCGC	rs5186	AGTR1
			rs7850023	UCGC	rs801720	CERK
			rs7850023	UCGC	rs6511701	S1PR5
			rs1799983	NOS3	rs2566514	NOS3
			rs1799983	NOS3	rs3828161	SPHKAP
			rs17854914	PLD2	rs5186	AGTR1
			rs17854914	PLD2	rs8176328	SPHK1
			rs113327588	PPAP2A	rs12888666	GALC
			rs113327588	PPAP2A	rs16824283	SPHKAP
			rs1138439	PPAP2C	rs3739968	ASAH2B
			rs1138439	PPAP2C	rs36211083	CERK
			rs1138439	PPAP2C	rs1127912	CERS4
			rs1138439	PPAP2C	rs7302981	CERS5
			rs1138439	PPAP2C	rs12195587	ELOVL2
			rs1138439	PPAP2C	rs1050450	GPX1
			rs1138439	PPAP2C	rs2003149	KDSR
			rs1138439	PPAP2C	rs3739709	LPAR1
			rs67319648	PPAPDC1A	rs1049874	ASAH1
			rs67319648	PPAPDC1A	rs3811515	SPHKAP
			rs1048197	PPIL6	rs7157599	DEGS2
			rs358231	GBA3	rs398607	GALC
			rs76033185	SMPD4	rs1695	GSTP1
			rs76033185	SMPD4	rs79875317	SMPD4
			rs6511701	S1PR5	rs4808863	CERS1
			rs35483143	S1PR5	rs4905937	DEGS2
			rs6511701	S1PR5	rs1695	GSTP1
			rs6511701	S1PR5	rs1868158	SMPD3
			rs35483143	S1PR5	rs16824283	SPHKAP
			rs10763354	SGMS1	rs3828161	SPHKAP
			rs865832	SGPL1	rs12770335	SGPL1
			rs3739000	SGPP2	rs3738999	SGPP2
			rs1476387	SMPD2	rs7157599	DEGS2
			rs1476387	SMPD2	rs2267161	GAL3ST1
			rs1476387	SMPD2	rs2301022	GCLM
			rs1476387	SMPD2	rs3739709	LPAR1
			rs1868158	SMPD3	rs4905937	DEGS2
			rs10909567	SMPD4	rs2301022	GCLM
			rs79875317	SMPD4	rs1695	GSTP1
			rs79875317	SMPD4	rs16824283	SPHKAP
			rs73379143	SMPD5	rs11989295	OPLAH
			rs28385609	SMPDL3A	rs2003149	KDSR
			rs41292584	SMPDL3A	rs3739709	LPAR1
			rs41292584	SMPDL3A	rs1799983	NOS3
			rs28385609	SMPDL3A	rs67319648	PPAPDC1A
			rs28385609	SMPDL3A	rs1868158	SMPD3
			rs28385609	SMPDL3A	rs61748787	SPHK2
			rs3813803	SMPDL3B	rs4808863	CERS1
			rs3813803	SMPDL3B	rs1799883	FABP2
			rs3813803	SMPDL3B	rs1130435	FABP6
			rs3813803	SMPDL3B	rs2301022	GCLM
			rs4880	SOD2	rs8074728	ENPP7
			rs4880	SOD2	rs11657217	ENPP7
			rs4880	SOD2	rs2301151	FFAR1
			rs4880	SOD2	rs309087	LPPR5
			rs346803	SPHK1	rs8176328	SPHK1
			rs346803	SPHK1	rs2247856	SPHK1
			rs3744037	SPHK1	rs8176328	SPHK1
			rs3744037	SPHK1	rs2247856	SPHK1
			rs8176328	SPHK1	rs2247856	SPHK1
			rs3744037	SPHK1	rs3811514	SPHKAP
			rs3811514	SPHKAP	rs3811515	SPHKAP
			rs3811514	SPHKAP	rs3828161	SPHKAP
			rs3811514	SPHKAP	rs16824283	SPHKAP
			rs3811515	SPHKAP	rs16824283	SPHKAP
			rs3811515	SPHKAP	rs3828161	SPHKAP
			rs2297568	SPTLC1	rs1799883	FABP2
			rs2297568	SPTLC1	rs1511025	FABP2
			rs2297568	SPTLC1	rs3828161	SPHKAP
			rs243887	SPTLC3	rs5186	AGTR1
			rs243887	SPTLC3	rs1049874	ASAH1
			rs243887	SPTLC3	rs1071645	ASAH1
			rs243887	SPTLC3	rs2241883	FABP1
			rs6109692	SPTLC3	rs2241883	FABP1
			rs6078938	SPTLC3	rs7850023	MIR4668

## Sheet: TableS9
						Table S9 Summary of the power law (PL) and Poisson distributisonfor the WMI-data set node degrees.
		Class	2	3	4	5	6	7	8	9	10	11	12	13	14
	WMI Diastolic nominal
	No of interactions		608	150	479	635	628	597	110	644	502	576	442	717	361	Minimum	Average	Maximum
	Included in PL		0.536184	0.346667	0.183716	0.510236	0.593949	0.437186	0.145455	0.532609	0.537849	0.0798611	0.214932	0.417015	0.368421	0.0798611	0.377237	0.593949
	alpha		2.35306	3.0409	4.34839	2.43336	2.30995	2.44904	5.2967	2.20853	2.74503	1.86675	3.74671	2.80775	3.36761	1.86675	2.99798	5.2967
	sigma		0.0749389	0.283023	0.356939	0.0796311	0.0678266	0.0896936	1.07417	0.0652543	0.106199	0.127795	0.281806	0.104545	0.205297	0.0652543	0.224394	1.07417
	CV%		0.0318475	0.0930718	0.0820854	0.0327248	0.0293628	0.0366239	0.202801	0.0295465	0.0386878	0.0684585	0.0752144	0.0372344	0.0609624	0.0293628	0.0629708	0.202801
	KS distance		0.0421769	0.0478409	0.0604048	0.0542478	0.0376765	0.088288	0.0872716	0.0706385	0.0361761	0.0721798	0.0399374	0.0677804	0.0674814	0.0361761	0.0593923	0.088288
	WMI Diastolic corrected
	No of interactions		36	12	17	41	45	47	5	42	19	49	15	48	12
	Included in PL		0.694444	0.416667	0.647059	0.756098	0.8	0.765957	0.8	0.642857	0.894737	0.816327	0.866667	0.791667	0.916667	0.416667	0.75455	0.916667
	alpha		1.98787	2.37566	2.95408	2.01386	1.69427	1.76129	5.20033	1.8618	2.06782	1.65821	3.08839	1.82873	3.02278	1.65821	2.42424	5.20033
	sigma		0.197573	0.615215	0.589179	0.182095	0.115712	0.126881	2.10017	0.165854	0.258985	0.104072	0.579215	0.134438	0.609892	0.104072	0.44456	2.10017
	CV%		0.0993896	0.258966	0.199445	0.0904207	0.0682961	0.072039	0.403852	0.0890824	0.125245	0.0627617	0.187546	0.0735143	0.201765	0.0627617	0.14864	0.403852
	KS distance		0.0590928	0.131727	0.143699	0.108597	0.0826011	0.104335	0.206441	0.0942173	0.108846	0.0965211	0.14234	0.10461	0.136149	0.0590928	0.11686	0.206441
	Poisson p-value all		1.29114e-18	0.00151141	0.382616	2.97235e-49	5.6111e-84	3.10161e-38	0.867667	1.17446e-37	0.000587471	4.43472e-103	0.00148884	9.99019e-67	0.963055	4.43472e-103	0.170533	0.963055
	Poisson p-value non-PL		0.122739	0.125703	0.126551	0.110313	0.159629	0.10529	0.0874984	0.142927	0.108168	0.123664	0.102603	0.105236	0.103115	0.0874984	0.117188	0.159629
	WMI Systolic nominal
	No of interactions		608	152	217	635	625	596	7	649	502	571	437	717	368
	Included in PL		0.15625	0.25	0.184332	0.395276	0.0592	0.42953	0.857143	0.0616333	0.567729	0.54641	0.450801	0.502092	0.236413	0.0592	0.361293	0.857143
	alpha		2.1968	4.01301	4.34975	2.60844	1.81075	2.57682	2.73015	1.84636	2.67181	2.3187	3.3939	2.49923	3.8195	1.81075	2.83348	4.34975
	sigma		0.122789	0.488775	0.529642	0.101524	0.133287	0.0985515	0.706332	0.133821	0.0990292	0.0746566	0.170558	0.0790162	0.302282	0.0746566	0.233866	0.706332
	CV%		0.0558944	0.121798	0.121764	0.0389213	0.0736085	0.0382453	0.258715	0.0724784	0.0370645	0.0321976	0.0502543	0.0316163	0.0791418	0.0316163	0.077823	0.258715
	KS distance		0.0793801	0.110502	0.0683297	0.0431348	0.0554425	0.0647172	0.159053	0.0652602	0.0296963	0.0625157	0.0482341	0.0664262	0.0417752	0.0296963	0.0688052	0.159053
	WMI Systolic corrected
	No of ineteractions		36	12	14	41	45	48	None	42	19	49	15	49	12
	Included in PL		0.666667	0.916667	0.785714	0.268293	0.866667	0.645833		0.666667	0.894737	0.836735	0.866667	0.816327	0.916667	0.268293	0.762303	0.916667
	alpha		1.8983	1.79253	2.83273	1.95874	1.68415	1.81675		1.7593	2.10598	1.51607	2.89574	1.60781	2.7501	1.51607	2.05151	2.89574
	sigma		0.183364	0.238956	0.552588	0.239686	0.109552	0.146692		0.143494	0.268239	0.0805961	0.525783	0.0961028	0.527674	0.0805961	0.259394	0.552588
	CV%		0.0965939	0.133307	0.195073	0.122367	0.0650487	0.0807444		0.0815632	0.12737	0.0531613	0.181571	0.0597726	0.191875	0.0531613	0.115704	0.195073
	KS distance		0.0950379	0.143604	0.140603	0.0862063	0.0774536	0.0932519		0.0936844	0.115249	0.140256	0.131249	0.108777	0.131533	0.0774536	0.113075	0.143604
	Poisson p-value all		1.29114e-18	0.00151141	0.808386	2.97235e-49	5.6111e-84	4.31883e-40		1.17446e-37	0.000587471	4.43472e-103	0.00148884	2.69555e-64	0.963055	4.43472e-103	0.147919	0.963055
	Poisson p-value non-PL		0.372366	1	0.990557	0.170323	0.439201	0.614098		0.996048	0.950259	0.996607	0.978858	0.547577	1	0.170323	0.754658	1
	Poisson distributions are fitted for the entire data sets (Poissson p-value all) and after data conforming to a power law distribution has been removed (poisson p-value non-PL
	Poisson distributions did not fit any of the nominal data sets.

[truncated: 1 more sheets: TableS10]
